# Supplementary material for: Preclinical activity of brincidofovir in peripheral T-cell and NK/T-cell lymphoma
Source: BMC Med. 2026 Feb 6;24:147. doi: 10.1186/s12916-026-04680-8 (PMC12973774; doi:10.1186/s12916-026-04680-8)
Supplement: Supplementary file 2 — Additional file 2. Tables S1–S14. Table S1. Differentially regulated genes in sensitive versus resistant NKTCL cell lines. Table S2. Differentially regulated pathways in sensitive versus resistant NKTCL cell lines. Table S3. Clinicopathological features of the patient cohort with NKTCL. Table S4. Differentially regulated pathways in TLE1-low and TLE1-high NKTCL tumor samples. Table S5. Differentially regulated pathways in NK-S1 cell line following BCV treatment. Table S6. Differentially regulated pathways in KAI-3 cell line following BCV treatment. Table S7. Differentially regulated pathways from scRNAseq clusters in KAI-3 and NK-S1 cell-lines following BCV treatment. Table S8. Differentially regulated pathways in PTCL-S1 cell line following BCV treatment. Table S9. NanoString pathway scores in EL4-C57BL/6 treatment groups. Table S10. NanoString cell-type scores in EL4-C57BL/6 treatment groups. Table S11. Differentially regulated genes in sensitive versus resistant B-cell lymphoma cell lines. Table S12. Multivariate analysis of TLE1 gene expression with overall survival in DLBCL datasets. Table S13. List of cell-line models used in the study. Table S14. List of antibodies and primers used in the study. [file 12916_2026_4680_MOESM2_ESM.xlsx]

## Sheet: Table S1
Table S1. Differentially regulated genes in sensitive versus resistant NKTCL cell lines
Gene	baseMean	log2FoldChange	lfcSE	pvalue	padj
TLE1	207.204	-7.39008	0.597593	2.14e-35	3.51e-31
ZNF441	129.566	10.8716	1.37664	1.59e-31	1.31e-27
FGF13	204.402	-4.07e-07	0.00144269	5.37e-22	2.94e-18
AFP	146.574	-3.42e-07	0.00144269	1.57e-18	6.45e-15
FUT4	64.1491	9.73355	1.51616	7.18e-18	2.36e-14
KIR3DL2	488.35	-6.67e-10	0.00144269	9.59e-17	2.63e-13
P2RX7	137.3	6.85037	0.851561	1.25e-16	2.92e-13
POF1B	1783.73	-3.03e-06	0.0014427	2.66e-16	5.46e-13
HMGB1P17	41.6675	-3.33e-07	0.00144269	5.97e-16	1.04e-12
FMO3	115.897	-8.94e-09	0.00144269	6.3e-16	1.04e-12
LAYN	58.4316	-2.73e-07	0.00144269	1.3e-15	1.91e-12
SSX8	70.2666	-8.92e-08	0.00144269	1.39e-15	1.91e-12
ONECUT2	211.412	-2.62e-07	0.00144269	1.52e-15	1.92e-12
TMEM176B	112.574	-1.98e-07	0.00144269	4.58e-15	5.37e-12
OCRL	89.3592	-1.73e-07	0.00144269	2.86e-14	3.13e-11
NAALADL2-AS2	46.3204	-2.71e-07	0.00144269	2.06e-13	2.11e-10
GSTM1	45.5463	-2.97e-07	0.00144269	2.61e-13	2.52e-10
VN1R53P	35.9119	-1.32e-07	0.00144269	2.96e-13	2.7e-10
RYR1	85.726	3.96025	0.575466	4.94e-13	4.27e-10
LINC00284	32.2327	-2.56e-07	0.00144269	3.59e-12	2.95e-09
SULF1	2562.19	-9.24e-07	0.00144269	7.91e-12	6.19e-09
C10orf54	199.594	6.9004	1.06003	1.08e-11	8.04e-09
ITGB2-AS1	171.241	6.01319	0.934609	1.39e-11	9.91e-09
GATA4	9.82839	1.34e-07	0.00144269	2.84e-11	1.91e-08
CLIC2	359.711	-2.56e-06	0.0014427	2.91e-11	1.91e-08
NRIP1	801.678	-1.19e-06	0.00144269	3.03e-11	1.92e-08
IFI27	1466.73	8.12374	1.29371	5.46e-11	3.32e-08
BAHCC1	413.328	8.16149	1.32216	9.46e-11	5.55e-08
NEXN	368.878	4.03643	0.668046	1.38e-10	7.84e-08
KIAA1456	24.4685	-2.66e-07	0.00144269	1.74e-10	9.54e-08
HMOX1	48.4017	7.33743	1.25979	5.22e-10	2.77e-07
FAM89A	192.737	-8.79171	1.55833	5.63e-10	2.89e-07
ZNF711	57.939	-3.64e-06	0.0014427	5.94e-10	2.96e-07
MXRA7	350.715	4.97793	0.857448	6.63e-10	3.2e-07
MLC1	283.991	8.99586	1.52996	6.91e-10	3.25e-07
AK4	329.016	-6.88203	1.28372	8.86e-10	4.04e-07
ZNF141	175.849	10.1511	1.88476	3.55e-09	1.57e-06
SOX5	889.594	-1.93e-06	0.0014427	3.63e-09	1.57e-06
KLF7	246.612	-8.42e-07	0.00144269	6.06e-09	2.55e-06
LRRTM4	103.255	-1.57e-06	0.00144269	8.02e-09	3.29e-06
ZNF829	142.701	7.95642	1.52293	1.81e-08	7.26e-06
PARD3B	100.581	-1.62e-06	0.00144269	1.95e-08	7.49e-06
LAIR2	338.789	4.59856	0.885648	1.96e-08	7.49e-06
DLC1	474.689	-9.04e-07	0.00144269	7.7e-08	2.88e-05
CABLES1	67.8035	5.56399	1.12883	8.26e-08	3.02e-05
MUC19	77.4029	-1.92e-06	0.0014427	1.2e-07	4.29e-05
IL23R	766.624	-1.17e-06	0.00144269	1.32e-07	4.58e-05
B4GALNT3	90.2602	5.91076	1.2208	1.34e-07	4.58e-05
PLEKHA5	574.112	-8.65e-07	0.00144269	1.41e-07	4.74e-05
CACNA2D3	290.236	-1.07e-06	0.00144269	1.51e-07	4.95e-05
ARSD	37.8343	8.51549	1.99053	1.61e-07	5.2e-05
ANO2	317.673	-1.05e-06	0.00144269	1.86e-07	5.88e-05
ZNF551	165.12	13.0845	3.81893	1.97e-07	6.06e-05
TENM2	197.289	-1.31e-06	0.00144269	1.99e-07	6.06e-05
WHAMMP2	18.7115	9.80213	3.19207	2.07e-07	6.12e-05
LAMB3	1694.95	-1.9e-06	0.0014427	2.09e-07	6.12e-05
PLAC8	127.501	5.99198	1.26334	2.18e-07	6.23e-05
PCBP3	84.615	-1.65e-06	0.00144269	2.2e-07	6.23e-05
TRIM43	197.545	-8.29e-07	0.00144269	2.68e-07	7.37e-05
TDO2	538.753	-1.09e-06	0.00144269	2.69e-07	7.37e-05
GRM7	205.883	-7.83e-07	0.00144269	3.88e-07	0.000104413
GOLGA8M	35.0504	8.31093	2.02603	4.04e-07	0.000106996
USH2A	632.538	-1.15e-06	0.00144269	4.4e-07	0.000114791
TRIM53AP	312.432	-6.38e-07	0.00144269	4.78e-07	0.000122759
CSMD3	229.956	-6.31e-07	0.00144269	5.1e-07	0.000127673
GLDN	79.8104	8.03876	1.82404	5.17e-07	0.000127673
CNTNAP4	275.342	-1.21e-06	0.00144269	5.21e-07	0.000127673
OAS3	737.325	5.75477	1.26746	5.54e-07	0.000133941
KLHL14	68.2104	-9.64e-07	0.00144269	5.73e-07	0.000136417
CCL17	2250.1	-5.91e-07	0.00144269	5.84e-07	0.000137103
ACCS	19.3552	9.80352	3.24386	6.41e-07	0.000148356
MMP25	653.106	3.81131	0.860984	7.48e-07	0.000170696
MGST3	1903.49	3.25e-06	0.0014427	9.79e-07	0.000220229
UNC5D	49.7169	-1.88e-06	0.0014427	9.97e-07	0.000221277
CCL22	346.11	-5.82e-07	0.00144269	1.48e-06	0.000323767
PRDM16	144.715	5.19494	1.21317	1.51e-06	0.000327043
FRG2C	156.03	-9.07e-07	0.00144269	1.72e-06	0.000363847
C1orf61	135.832	-5.314	1.40213	1.73e-06	0.000363847
TPM1	83.6802	4.38632	1.0369	1.9e-06	0.000395044
ABCA8	122.371	-1.01e-06	0.00144269	2.49e-06	0.000512021
STRIP2	2277.61	-2.22405	0.586125	3.1e-06	0.000626212
NAV3	137.622	-1.59e-06	0.00144269	3.15e-06	0.000626212
SSX1	611.096	-4.16e-07	0.00144269	3.16e-06	0.000626212
SCN2A	186.867	-3.52471	0.951633	3.21e-06	0.000628536
NOS3	147.552	-5.1699	1.44747	3.49e-06	0.00067445
ZNF568	68.3783	11.5824	3.73306	3.75e-06	0.000715976
RXFP1	479.635	-6e-07	0.00144269	4.06e-06	0.000767511
KIF16B	463.045	-9.84e-07	0.00144269	4.26e-06	0.00079547
KIAA1244	64.9884	7.23684	1.77646	4.49e-06	0.000828517
RPS3AP6	136.308	-0.867586	0.228429	4.69e-06	0.000855787
LINC00423	51.6208	-8.5e-07	0.00144269	4.84e-06	0.000873413
LGALS9B	90.2833	5.75499	1.43912	4.89e-06	0.000873839
PRDM9	117.579	-8.38e-07	0.00144269	5.03e-06	0.000888611
GMPR	10.5932	5.40967	1.38067	5.15e-06	0.000900632
SSX6	92.829	-8.01e-07	0.00144269	5.31e-06	0.000909748
HGF	2959.73	2.94e-06	0.0014427	5.32e-06	0.000909748
MACROD2	265.353	-7.23e-07	0.00144269	5.51e-06	0.000933875
C19orf77	22.3591	6.29013	1.62887	5.96e-06	0.000999014
ADRB1	89.5022	6.07132	1.53198	6.02e-06	0.000999014
ADAMDEC1	36.2687	-9.18e-07	0.00144269	7.27e-06	0.00119402
ALB	245.262	-6.31e-07	0.00144269	7.39e-06	0.00120205
AMOTL1	112.117	-1.85e-06	0.0014427	7.58e-06	0.00122037
CCR3	85.3908	5.05274	1.30592	8.25e-06	0.0013157
ZG16B	14.6841	5.0227	1.31509	8.46e-06	0.00133674
ZHX1-C8ORF76	53.8991	1.51891	0.407256	9.03e-06	0.00141357
GPR97	68.8182	6.15375	1.59822	9.4e-06	0.00145041
FRMPD4	175.401	-5.86e-07	0.00144269	9.45e-06	0.00145041
LINGO3	13.5479	3.97162	1.06249	1.06e-05	0.00160694
AGMO	159.171	-5.37e-07	0.00144269	1.07e-05	0.00161404
CALHM1	48.4985	4.31528	1.14372	1.1e-05	0.00164625
PSD3	442.732	-1.68e-06	0.00144269	1.11e-05	0.00164916
GRID1	33.4355	-1.67e-06	0.00144269	1.21e-05	0.00176812
AQP3	72.8217	6.49711	1.71837	1.27e-05	0.00183713
RPS3A	24416.7	-0.665907	0.188684	1.27e-05	0.00183713
ZNF154	27.3004	5.31497	1.40255	1.31e-05	0.00187024
NBEAP1	79.8503	-1.34e-06	0.00144269	1.37e-05	0.00192049
PLXNB1	31.7015	5.40656	1.45623	1.38e-05	0.00192049
ORAI2	2750.47	3.14568	0.848371	1.38e-05	0.00192049
PRDM5	95.4312	-1.11e-06	0.00144269	1.41e-05	0.00194987
PTPRG	230.133	-2.05e-06	0.0014427	1.47e-05	0.00200003
ZFAND5	6002.09	-1.41443	0.41177	1.47e-05	0.00200003
DLL4	9.4527	4.51784	1.21602	1.54e-05	0.00207847
KCNJ3	17.5717	-1.02e-06	0.00144269	1.59e-05	0.00212628
LAMC3	52.9619	-1.65e-06	0.00144269	1.69e-05	0.00223796
ACSM2B	64.6012	-7.78e-07	0.00144269	1.8e-05	0.00236944
PLOD2	157.944	-1.18e-06	0.00144269	1.87e-05	0.00243615
HDC	1401.13	-1.17e-06	0.00144269	1.95e-05	0.00251859
LMO3	99.145	-8.41e-07	0.00144269	1.98e-05	0.00254603
KCNK2	26.332	-1.26e-06	0.00144269	2.2e-05	0.00279797
PACSIN3	77.7059	5.14217	1.4294	2.22e-05	0.00280811
AXIN2	46.2493	5.4658	1.5357	2.32e-05	0.00290445
PDE10A	119.118	-2.18e-06	0.0014427	2.34e-05	0.0029161
PPARGC1A	290.02	-6.04e-07	0.00144269	2.36e-05	0.00291837
CPXCR1	32.2603	-1.67e-06	0.00144269	2.45e-05	0.00300942
FAM115C	569.537	-2.04248	0.63407	2.5e-05	0.00304233
PARK2	49.0259	-1.23e-06	0.00144269	2.63e-05	0.0031715
HBE1	50.1067	-8.65e-07	0.00144269	2.69e-05	0.00322513
SV2B	15.7213	5.77147	1.65178	2.74e-05	0.00325948
LDB2	67.1409	5.75954	1.62463	2.76e-05	0.00325948
LRRTM3	240.847	-9.07e-07	0.00144269	2.78e-05	0.00326744
GPR35	118.307	4.32697	1.22509	2.85e-05	0.0033085
TMEM241	331.7	1.33055	0.389145	2.86e-05	0.0033085
CD226	1306.86	-2.49e-06	0.0014427	3.27e-05	0.00375217
PTN	159.774	-8.95e-07	0.00144269	3.63e-05	0.00414601
KCNK5	43.4869	-8.74e-07	0.00144269	3.73e-05	0.00422689
ACSM2A	50.7955	-6.48e-07	0.00144269	4.02e-05	0.00452333
PNKD	309.889	0.66657	0.203822	4.26e-05	0.00475722
PLD5	196.878	-6.11e-07	0.00144269	4.6e-05	0.00507306
DOK6	73.8201	-5.12e-06	0.0014427	4.6e-05	0.00507306
BCORP1	36.396	7.88671	2.48721	4.83e-05	0.00529218
PKHD1	46.1367	-1.02e-06	0.00144269	5e-05	0.00540418
EIF3IP1	4.84376	-2.57e-06	0.0014427	5e-05	0.00540418
ACOT12	308.376	-6.37e-07	0.00144269	5.22e-05	0.00560045
NMUR1	120.66	5.96201	1.7699	5.41e-05	0.00576741
CNTN5	19.544	-9.65e-07	0.00144269	5.5e-05	0.0058244
DGKB	259.586	-6.58e-07	0.00144269	5.53e-05	0.0058244
GNAL	1011.12	-1.52e-06	0.00144269	5.79e-05	0.00605837
FGF9	85.1519	-1.68e-06	0.00144269	5.87e-05	0.00610011
TSHZ2	533.08	-2.52e-07	0.00144269	6.52e-05	0.00672756
RYBP	3068.45	-1.05e-05	0.00144271	6.59e-05	0.00672756
HYAL4	199.198	-5.74e-07	0.00144269	6.63e-05	0.00672756
ARHGAP32	62.7379	-1.89e-06	0.0014427	6.63e-05	0.00672756
RASAL2	320.582	-5.95e-07	0.00144269	7.22e-05	0.00726224
ZNF649	69.7289	7.32e-07	0.00144269	7.25e-05	0.00726224
COL4A5	106.311	-5.56e-07	0.00144269	7.8e-05	0.00772458
RELN	22.6525	-1.92e-06	0.0014427	7.8e-05	0.00772458
ABCA4	53.5019	-1.34e-06	0.00144269	8.01e-05	0.00787924
FCER1G	74.2669	2.93918	0.925072	8.29e-05	0.00810624
SPINT2	18.5873	-2.04e-06	0.0014427	8.47e-05	0.00823022
WDFY3	109.946	-1.3e-06	0.00144269	8.61e-05	0.00832542
CTNND2	42.8813	-5.69e-07	0.00144269	9.05e-05	0.00868974
MYBPC2	25.8032	-1.27e-06	0.00144269	9.1e-05	0.00868974
AKR1C2	34.2183	-9.53e-07	0.00144269	9.19e-05	0.00872799
MAGI2	36.5268	-8.37e-07	0.00144269	9.37e-05	0.00884762
TBX18	40.9929	-6.62e-07	0.00144269	0.000101225	0.00950302
AKR1C1	72.8386	-1.24e-06	0.00144269	0.000102172	0.00953745
NAALADL2	95.6632	-1.21e-06	0.00144269	0.000103022	0.00956238
KIF7	54.6451	3.42294	1.09722	0.000103638	0.00956551
TANC2	1007.86	-1.6e-06	0.00144269	0.000104838	0.00962224
SLC43A2	49.7482	4.63e-06	0.00144269	0.000107241	0.00978811
OAZ3	57.2703	-1.32122	0.465165	0.000109185	0.00984608
NCR2	86.5256	7.08563	2.25936	0.000109967	0.00984608
THSD7A	40.0384	-1.23e-06	0.00144269	0.000110098	0.00984608
DCT	69.8573	-2.41e-06	0.0014427	0.000110273	0.00984608
CD207	36.8888	-1.03e-06	0.00144269	0.000112022	0.00989248
RAB37	682.823	4.04759	1.2985	0.000112319	0.00989248
CD40	89.4534	-5.12e-07	0.00144269	0.000112811	0.00989248
MAT1A	14.5494	-1.95e-06	0.0014427	0.000113201	0.00989248
SERPINE2	538.109	-5.09e-07	0.00144269	0.000113965	0.00990653
OTOF	152.435	7.12667	2.33169	0.000125927	0.0108887
CYFIP1	126.058	2.23314	0.741055	0.000128574	0.0110368
SH2B2	7.21319	3.75818	1.22348	0.000128983	0.0110368
SNX19P2	43.8235	-1.33e-06	0.00144269	0.000138334	0.0117756
CCR2	54.4179	4.20597	1.38227	0.000139135	0.0117828
EDNRA	22.3529	-1.58e-06	0.00144269	0.000140139	0.0118069
ANKRD30A	1042.26	-3.42e-07	0.00144269	0.00014147	0.0118582
NTRK3	41.3127	-1.04e-06	0.00144269	0.000147558	0.0122443
SCN1A	15.9728	-2.17e-06	0.0014427	0.000147566	0.0122443
PIEZO2	373.393	-7.63e-07	0.00144269	0.000158074	0.0130502
ABP1	76.2499	-7.26e-07	0.00144269	0.000162907	0.013382
XK	181.518	6.15622	2.0771	0.000169182	0.0137779
METTL7A	295.394	4.2329	1.42197	0.000169403	0.0137779
CDH18	84.5823	-7.02e-07	0.00144269	0.000174693	0.0141381
LAMA1	15.1332	-1.86e-06	0.00144269	0.000177294	0.0142107
CRTAM	37.2769	5.32617	1.78717	0.000177613	0.0142107
EVI5	467.837	-9.35e-07	0.00144269	0.000178185	0.0142107
TRIM53BP	70.1825	-4.97e-07	0.00144269	0.000183916	0.0145969
C21ORF116	22.6017	-5.55e-07	0.00144269	0.000189555	0.0149721
TPTE	4.64588	-2.24e-06	0.0014427	0.000191538	0.0150563
NRP2	19.5737	-1.79e-06	0.0014427	0.000195987	0.0153328
SPTLC3	83.1226	-7.75e-07	0.00144269	0.00019981	0.0155577
CA10	17.5332	-1.1e-06	0.00144269	0.000201369	0.0156052
DCC	68.3484	-4.66e-07	0.00144269	0.000203291	0.015632
SNTA1	37.1805	4.28351	1.47892	0.000204266	0.015632
RPL3P8	10.2616	-2.34e-06	0.0014427	0.00020457	0.015632
CCR10	8.1841	2.75983	0.970196	0.000206048	0.015672
CNBD1	76.9331	-6.29e-07	0.00144269	0.000207355	0.0156988
IRGM	17.2798	1.13e-06	0.00144269	0.000214726	0.0161823
BAI2	23.8853	3.96392	1.3727	0.00021582	0.0161904
KRT8	5.8186	3.16701	1.10764	0.000219541	0.0163221
NTPCR	857.046	-0.794929	0.304768	0.000219562	0.0163221
ABCA17P	94.7304	-2.12539	0.872698	0.000228452	0.0168545
SLC9A3R1	3630.81	1.18627	0.427503	0.000228776	0.0168545
MDH1B	44.3711	-2.03163	0.818067	0.000230969	0.0169401
ZBED2	2518.86	-1.45e-06	0.00144269	0.000234346	0.0171001
DSCAM	23.7991	-8.66e-07	0.00144269	0.000235232	0.0171001
KLHL1	42.8232	-1.15e-06	0.00144269	0.000237482	0.0171876
RBBP5	1816.23	-0.465247	0.17866	0.000242648	0.0174845
IRF2BPL	759.407	1.41198	0.511489	0.000245922	0.017643
LRCH2	44.8226	-5.08e-07	0.00144269	0.000263869	0.0188267
FAM65B	890.812	2.44251	0.877843	0.000264713	0.0188267
ESRRG	17.0602	-1.15e-06	0.00144269	0.000266181	0.0188495
SCN4B	5.61908	2.38e-06	0.00144269	0.000268894	0.0189599
PITPNM2	68.2273	2.26949	0.825474	0.000275412	0.0193128
TRMT10A	445.028	-2.44e-05	0.00144274	0.00027625	0.0193128
HECW2	2308.41	-1.19e-06	0.00144269	0.000278221	0.0193546
FAM63A	25.1215	3.28398	1.18873	0.000279204	0.0193546
IGFBP6	11.9443	4.43041	1.59684	0.000282029	0.0194683
LARGE	72.4872	-6.12e-07	0.00144269	0.000284402	0.0195499
JPH4	95.8793	-2.35e-06	0.0014427	0.000288277	0.0197337
TTC29	34.7728	-6.97e-07	0.00144269	0.00029196	0.0199029
DDX43	63.5081	2.68287	0.978393	0.000294028	0.0199611
CNTN3	5.5091	-1.53e-06	0.00144269	0.000302251	0.0204349
CLDN18	4.84119	-2.77e-06	0.0014427	0.000309195	0.0208187
OLFM1	10.5971	-9.74e-07	0.00144269	0.000313038	0.0209915
SORCS2	43.5045	-1.37e-06	0.00144269	0.000317107	0.0211743
SORBS1	185.738	-7.2e-06	0.0014427	0.000318342	0.0211743
C11orf63	24.0756	5.78281	2.20982	0.000326178	0.021608
FBN2	24.5931	-6.98e-07	0.00144269	0.00034646	0.0228594
CPEB2	614.866	-3.44e-06	0.0014427	0.0003696	0.0242886
CAMK1G	48.0361	-7.51e-07	0.00144269	0.000373386	0.0243956
RANBP3L	58.3666	-1.78e-06	0.00144269	0.000374198	0.0243956
NRCAM	289.862	-4.95e-07	0.00144269	0.000377114	0.0244886
CECR6	7.55306	2.63718	1.00486	0.000379117	0.0245217
STEAP1B	8.43345	-1.08e-06	0.00144269	0.000381889	0.0246041
PTAFR	61.5909	2.56188	0.971879	0.000386694	0.0248019
CYP19A1	853.609	-1.53e-06	0.00144269	0.000387979	0.0248019
TUBG2	105.362	3.2654	1.23438	0.000392119	0.0249695
ZNF577	54.8721	6.69e-07	0.00144269	0.000393973	0.0249907
RAB8A	2757.85	1.86e-05	0.00144272	0.000400518	0.0253081
FGD4	84.7892	-4.52e-08	0.00144269	0.000402304	0.0253236
ANKRD36BP2	27.534	-1.71e-06	0.00144269	0.000410474	0.0257392
HOMER3	6.61603	3.93813	1.50752	0.000421968	0.0263145
CYTH1	1667.73	1.05962	0.419347	0.000422852	0.0263145
DLEU2	710.466	1.3974	0.547687	0.000426651	0.0263973
PTH2R	5.56518	-1.52e-06	0.00144269	0.000427395	0.0263973
CDH8	90.807	-3.88e-07	0.00144269	0.000432379	0.026553
CXorf65	54.7714	1.0977	0.437866	0.000433345	0.026553
HYALP1	22.2958	-7.65e-07	0.00144269	0.000434765	0.026553
CALHM2	96.9645	1.37102	0.54193	0.000438959	0.0267099
STAT3	6907.37	-0.783517	0.342326	0.00044633	0.0270581
EFHD2	2898.09	1.17788	0.467277	0.000452572	0.0273357
FAM5B	86.3692	-2.75e-06	0.0014427	0.00045746	0.0275297
IL28RA	46.5017	8.4e-07	0.00144269	0.000470569	0.0282153
RHOT1P3	30.2161	-1.34e-06	0.00144269	0.000474842	0.0283333
SLC8A1	62.4443	-1.7e-06	0.00144269	0.000477267	0.0283333
RHOBTB3	14.6708	2.20963	0.871406	0.000477711	0.0283333
TMEM139	64.7249	-4.09e-06	0.0014427	0.000498441	0.0294564
NMUR2	45.6249	-7.51e-07	0.00144269	0.000503555	0.029652
PTCHD4	47.2657	-5.38e-07	0.00144269	0.000509646	0.0298008
DPF3	393.625	1.2832	0.519067	0.000509711	0.0298008
KIR3DL3	8.46745	5.00133	2.03652	0.000513984	0.0299441
MIR4523	9.56316	1.91204	0.774195	0.000518345	0.0300711
MS4A8B	220.728	-2.65e-07	0.00144269	0.000519824	0.0300711
FCGR2A	35.0969	-2.41e-06	0.0014427	0.00052618	0.030332
LIMCH1	99.2351	-1.3e-06	0.00144269	0.000536925	0.0307947
KLHL13	105.224	-9.46e-07	0.00144269	0.000537957	0.0307947
SPP1	3043.61	2.22e-06	0.0014427	0.000540658	0.0308419
NBPF14	505.643	-4.54e-06	0.00144269	0.000548421	0.0310031
SLC35F4	17.3455	-1.35e-06	0.00144269	0.00054845	0.0310031
GTSF1	414.308	-2.91e-07	0.00144269	0.00054953	0.0310031
NRXN1	50.5404	-1.54e-06	0.00144269	0.000551033	0.0310031
COL22A1	7.61542	-1.5e-06	0.00144269	0.000553273	0.0310229
ARHGAP24	32.4109	-6.29e-07	0.00144269	0.000558642	0.0312175
DDC	22.6309	-1.87e-06	0.00144269	0.000568937	0.031685
LINC00092	8.68799	2.74903	1.11464	0.000573237	0.0317308
CACNA2D4	59.7371	2.9363	1.17506	0.000573622	0.0317308
BAGE2	16.0925	-9.07e-07	0.00144269	0.000578398	0.031879
CDC20P1	67.0654	-9.36e-07	0.00144269	0.000580873	0.031879
FRMPD3	49.3073	-8.23e-07	0.00144269	0.000583906	0.031879
CAPG	169.753	1.34e-06	0.00144269	0.000584064	0.031879
PTPRD	128.671	-9.61e-07	0.00144269	0.000588132	0.0319314
FRG2B	28.0574	-7.99e-07	0.00144269	0.00058891	0.0319314
COL1A1	195.58	-1.5e-06	0.00144269	0.000592546	0.0320228
POU2F2	94.3526	2.19583	0.894384	0.000594874	0.0320432
C14orf37	31.7566	-1.07e-06	0.00144269	0.000605983	0.0324431
BCL6	2609.38	-2.37e-06	0.00144269	0.000606247	0.0324431
ABI3BP	92.1396	-3.43e-06	0.0014427	0.000611382	0.0326117
MLK4	592.147	-6.73e-07	0.00144269	0.000623208	0.0331349
TMC1	4.29065	-5.55347	1.07968	0.000636998	0.0336595
FAM212A	12.3615	2.44155	1.01549	0.000638321	0.0336595
PIGS	1617.17	1.0651	0.44932	0.00063922	0.0336595
HIVEP1	2890.62	-7.41e-06	0.0014427	0.000654547	0.0343564
AIF1	19.5531	3.14905	1.29067	0.000658748	0.0344668
GAD1	22.5275	3.25897	1.35262	0.00066734	0.0348055
PCDH15	1275.21	-9.7e-07	0.00144269	0.000675798	0.0351351
MT2A	1124.69	-1.69e-05	0.00144274	0.000681685	0.0353293
IL9	404.809	-5.68e-07	0.00144269	0.000685256	0.0354027
NOXA1	30.8034	3.66185	1.52196	0.000691697	0.0355141
HKDC1	25.731	4.23454	1.74557	0.000691734	0.0355141
KYNU	237.391	-1.3e-06	0.00144269	0.00069399	0.0355189
ZSCAN23	42.9771	-4.25e-07	0.00144269	0.000703373	0.0358873
SMAD1	54.2668	-6.27e-07	0.00144269	0.000714024	0.0363179
HSBP1L1	27.1129	0.907399	0.398506	0.000723388	0.0366807
PRKD1	29.886	-6.18e-07	0.00144269	0.000727566	0.0367399
KRTAP13-4	14.3504	-6.99e-07	0.00144269	0.000729029	0.0367399
SEC31A	3907.65	-0.720013	0.344418	0.000731267	0.03674
LIX1	66.7188	-1.35e-06	0.00144269	0.000735899	0.03686
LRRC4C	30.5049	-1.02e-06	0.00144269	0.000740878	0.0369966
OR51B4	24.9255	-1.51e-06	0.00144269	0.000753512	0.0375135
LINC00460	17.6726	-6.44e-07	0.00144269	0.000771517	0.0382938
TCHHL1	53.9522	-7.72e-07	0.00144269	0.000777572	0.038417
CTNNA3	96.9649	-2.08e-06	0.0014427	0.000778676	0.038417
RPL22L1	1931.66	-1.23064	0.630109	0.000789355	0.0388273
C22orf34	36.9413	-5.53e-07	0.00144269	0.000797807	0.0391259
STARD13	20.1189	-4.29e-06	0.0014427	0.000860618	0.0420806
GRIA1	67.4312	-4.34e-07	0.00144269	0.000868147	0.0423228
GPR137B	14.7712	1.61e-07	0.00144269	0.000873827	0.0424737
TMEM184B	655.352	-0.322717	0.15597	0.000882827	0.0427638
TMPRSS11D	69.4119	-7.04e-07	0.00144269	0.000885002	0.0427638
FADS2	666.943	-2.22e-06	0.00144269	0.000900463	0.0433833
FAM53A	24.3158	1.85104	0.824037	0.000915687	0.0439878
DDX4	444.825	-1.74e-06	0.00144269	0.000921392	0.0441328
ARHGAP29	18.149	-7.59e-07	0.00144269	0.000928195	0.0443294
DGKI	97.4419	-7.36e-07	0.00144269	0.000955178	0.0454859
DNAH5	47.434	-6.96e-07	0.00144269	0.000958292	0.0455023
RNF19BPX	7.86321	-9.21e-07	0.00144269	0.000961118	0.0455049
NEDD9	2026.13	1.97494	0.882256	0.000975049	0.0460318
PCDHGB6	7.35688	2.58877	1.15517	0.000986553	0.0464415
MAOA	173.811	-8.31e-07	0.00144269	0.00100291	0.0469398
VILL	20.952	3.78068	1.68852	0.00100513	0.0469398
TJP2	506.699	1.06e-06	0.00144269	0.00100571	0.0469398
NRG1	10.43	-8.43e-07	0.00144269	0.00101872	0.0472993
FJX1	43.0838	-7.72e-07	0.00144269	0.00102015	0.0472993
PPBPP2	8.24693	-8.82e-07	0.00144269	0.00102205	0.0472993
PABPC1P2	3.5633	-1.59e-06	0.00144269	0.0010278	0.0473821
ITGB2	2737.18	3.89066	1.73327	0.00103147	0.0473821
FAM20C	12.1308	9.01e-07	0.00144269	0.00103249	0.0473821
ISCU	2540.94	-1.04e-05	0.0014427	0.00104419	0.0477856
OR52D1	21.7219	-8.86e-07	0.00144269	0.00105009	0.0479218
PYCARD	125.098	3.76786	1.70425	0.00105613	0.0480576
PDE4DIP	6426.17	-1.95305	1.285	0.00105891	0.0480576
FAM115D	17.098	-3.87e-06	0.0014427	0.0010794	0.0488309
ARNT2	8.53667	-8.44e-07	0.00144269	0.0010819	0.0488309
XIRP2	29.118	-8.92e-07	0.00144269	0.00109014	0.0490684
CD300A	38.2892	4.59e-07	0.00144269	0.0011057	0.0496328
ASIC1	46.2583	-2.42e-06	0.0014427	0.00111522	0.0499235

## Sheet: Table S2
Table S2. Differentially regulated pathways in sensitive versus resistant NKTCL cell lines
NAME	NES	ES	FDR q-val	NOM p-val	FWER p-val	RANK AT MAX	LEADING EDGE
HALLMARK_MYC_TARGETS_V2	1.7674	0.685488	0	0	0	11072	tags=74%, list=21%, signal=94%
HALLMARK_E2F_TARGETS	1.66684	0.57257	0.00278251	0	0.006	13474	tags=63%, list=26%, signal=84%
HALLMARK_G2M_CHECKPOINT	1.65792	0.568045	0.00217247	0	0.007	13504	tags=66%, list=26%, signal=89%
HALLMARK_INTERFERON_ALPHA_RESPONSE	1.64684	0.596586	0.0022969	0	0.01	10252	tags=58%, list=20%, signal=72%
HALLMARK_MYC_TARGETS_V1	1.57995	0.543522	0.00530606	0	0.027	13360	tags=62%, list=26%, signal=83%
HALLMARK_OXIDATIVE_PHOSPHORYLATION	1.50872	0.517601	0.0134611	0	0.083	13971	tags=62%, list=27%, signal=85%
HALLMARK_DNA_REPAIR	1.41787	0.496165	0.0419853	0.00331126	0.277	11594	tags=48%, list=22%, signal=61%
HALLMARK_PI3K_AKT_MTOR_SIGNALING	1.3661	0.494044	0.0779489	0.0131422	0.485	10309	tags=44%, list=20%, signal=55%
HALLMARK_MITOTIC_SPINDLE	1.35773	0.460762	0.0792161	0.00537634	0.538	13330	tags=54%, list=26%, signal=72%
HALLMARK_WNT_BETA_CATENIN_SIGNALING	1.28432	0.5155	0.176348	0.0887199	0.884	13123	tags=48%, list=25%, signal=64%
HALLMARK_ADIPOGENESIS	1.24838	0.428082	0.242781	0.0426894	0.966	11508	tags=46%, list=22%, signal=59%
HALLMARK_MTORC1_SIGNALING	1.22323	0.420767	0.289563	0.0625674	0.987	9938	tags=39%, list=19%, signal=48%
HALLMARK_PEROXISOME	1.21212	0.435359	0.299455	0.0961538	0.993	11206	tags=44%, list=22%, signal=56%
HALLMARK_INTERFERON_GAMMA_RESPONSE	1.18821	0.406868	0.347587	0.099675	0.997	10498	tags=43%, list=20%, signal=54%
HALLMARK_FATTY_ACID_METABOLISM	1.14256	0.396772	0.494338	0.165758	1	12339	tags=44%, list=24%, signal=58%
HALLMARK_MYOGENESIS	1.1202	0.382335	0.556618	0.204989	1	12251	tags=40%, list=24%, signal=53%
HALLMARK_UV_RESPONSE_DN	1.09989	0.387324	0.606411	0.239229	1	10239	tags=41%, list=20%, signal=50%
HALLMARK_ESTROGEN_RESPONSE_EARLY	1.09888	0.37689	0.576541	0.229543	1	11218	tags=43%, list=22%, signal=54%
HALLMARK_ALLOGRAFT_REJECTION	1.09237	0.369897	0.573363	0.26455	1	11007	tags=44%, list=21%, signal=55%
HALLMARK_HEME_METABOLISM	1.08335	0.369496	0.580566	0.256216	1	10876	tags=37%, list=21%, signal=46%
HALLMARK_COMPLEMENT	1.07561	0.369289	0.583663	0.300211	1	8435	tags=34%, list=16%, signal=40%
HALLMARK_ESTROGEN_RESPONSE_LATE	1.07252	0.365841	0.569636	0.309574	1	10431	tags=36%, list=20%, signal=45%
HALLMARK_IL2_STAT5_SIGNALING	1.06207	0.36027	0.583545	0.334778	1	12066	tags=42%, list=23%, signal=55%
HALLMARK_UNFOLDED_PROTEIN_RESPONSE	1.03788	0.372776	0.65081	0.392736	1	14008	tags=50%, list=27%, signal=68%
HALLMARK_UV_RESPONSE_UP	1.03557	0.360329	0.633559	0.387912	1	11496	tags=39%, list=22%, signal=51%
HALLMARK_APOPTOSIS	1.02475	0.356931	0.647901	0.430804	1	11128	tags=39%, list=22%, signal=50%
HALLMARK_NOTCH_SIGNALING	1.01871	0.436707	0.644849	0.427586	1	8245	tags=38%, list=16%, signal=45%
HALLMARK_TGF_BETA_SIGNALING	1.00532	0.390444	0.667981	0.472569	1	9840	tags=43%, list=19%, signal=53%
HALLMARK_ANDROGEN_RESPONSE	0.97897	0.354052	0.732897	0.513143	1	11818	tags=43%, list=23%, signal=55%
HALLMARK_XENOBIOTIC_METABOLISM	0.969177	0.329642	0.739746	0.570964	1	11989	tags=37%, list=23%, signal=48%
HALLMARK_GLYCOLYSIS	0.949546	0.324894	0.773423	0.619914	1	13918	tags=44%, list=27%, signal=60%
HALLMARK_IL6_JAK_STAT3_SIGNALING	0.933751	0.343602	0.796828	0.60117	1	7336	tags=31%, list=14%, signal=36%
HALLMARK_INFLAMMATORY_RESPONSE	0.908956	0.310635	0.84121	0.722462	1	10771	tags=33%, list=21%, signal=42%
HALLMARK_SPERMATOGENESIS	0.905427	0.319596	0.825484	0.712375	1	11664	tags=36%, list=23%, signal=46%
HALLMARK_HYPOXIA	0.892464	0.304063	0.834023	0.745161	1	11439	tags=32%, list=22%, signal=42%
HALLMARK_REACTIVE_OXYGEN_SPECIES_PATHWAY	0.87394	0.343264	0.854032	0.696361	1	14595	tags=53%, list=28%, signal=74%
HALLMARK_P53_PATHWAY	0.812155	0.278293	0.954245	0.900755	1	8010	tags=26%, list=15%, signal=30%
HALLMARK_BILE_ACID_METABOLISM	0.797729	0.284009	0.951631	0.889655	1	6178	tags=18%, list=12%, signal=20%
HALLMARK_PANCREAS_BETA_CELLS	0.794852	0.321889	0.931537	0.846053	1	10594	tags=30%, list=20%, signal=38%
HALLMARK_APICAL_SURFACE	0.793778	0.321481	0.909764	0.824903	1	13897	tags=47%, list=27%, signal=64%

## Sheet: Table S3
Table S3. Clinicopathological features of patient cohort with NKTCL
	TLE1-high	TLE1-low	p-value, Fisher exact test
n (%)	39 (100)	14 (100)
Age (years)
≥ 60	10 (25.6)	4 (28.6)	1
< 60	29 (74.4)	10 (71.4)
Stage
I-II	28 (71.8)	7 (50.0)	0.191
III-IV	11 (28.2)	7 (50.0)
B-symptoms
Yes	10 (25.6)	6 (42.9)	0.311
No	29 (74.4)	8 (57.1)

## Sheet: Table S4
Table S4. Differentially regulated pathways in TLE1-low and TLE1-high NKTCL tumor samples
NAME	NES	ES	NOM p-val	FDR q-val	FWER p-val	RANK AT MAX	LEADING EDGE
HALLMARK_MYC_TARGETS_V1	4.71	0.73	0	0	0	2598	tags=77%, list=18%, signal=92%
HALLMARK_E2F_TARGETS	4.43	0.73	0	0	0	3243	tags=84%, list=22%, signal=106%
HALLMARK_G2M_CHECKPOINT	4.14	0.64	0	0	0	2561	tags=65%, list=17%, signal=78%
HALLMARK_MYC_TARGETS_V2	3.52	0.7	0	0	0	3196	tags=84%, list=22%, signal=107%
HALLMARK_MTORC1_SIGNALING	2.65	0.42	0	0	0	2762	tags=45%, list=19%, signal=54%
HALLMARK_OXIDATIVE_PHOSPHORYLATION	2.62	0.43	0	0	0	3077	tags=47%, list=21%, signal=59%
HALLMARK_UNFOLDED_PROTEIN_RESPONSE	2.31	0.4	0	0	0	3526	tags=49%, list=24%, signal=63%
HALLMARK_DNA_REPAIR	2.24	0.37	0	0	0	4100	tags=52%, list=28%, signal=71%
HALLMARK_SPERMATOGENESIS	1.74	0.33	0	0.003	0.007	2387	tags=38%, list=16%, signal=45%
HALLMARK_FATTY_ACID_METABOLISM	1.57	0.26	0	0.011	0.041	2762	tags=32%, list=19%, signal=39%
HALLMARK_MITOTIC_SPINDLE	1.49	0.24	0	0.017	0.071	3777	tags=40%, list=26%, signal=53%
HALLMARK_PI3K_AKT_MTOR_SIGNALING	1.22	0.22	0.078	0.105	0.392	3737	tags=38%, list=25%, signal=50%

## Sheet: Table S5
Table S5. Differentially regulated pathways in NK-S1 cell line following BCV treatment
UPREGULATED IN BCV-TREATED CELLS (treated vs control)	NES	ES	NOM p-val	FDR q-val	FWER p-val	RANK AT MAX	LEADING EDGE
HALLMARK_KRAS_SIGNALING_DN	2.05	0.41	0	0.003	0.001	1464	tags=36%, list=12%, signal=40%
HALLMARK_TNFA_SIGNALING_VIA_NFKB	1.52	0.26	0.043	0.064	0.04	1906	tags=32%, list=15%, signal=38%
HALLMARK_EPITHELIAL_MESENCHYMAL_TRANSITION	1.5	0.28	0.016	0.05	0.047	1540	tags=27%, list=12%, signal=30%
HALLMARK_INTERFERON_ALPHA_RESPONSE	1.4	0.26	0.036	0.072	0.091	2252	tags=33%, list=18%, signal=40%
HALLMARK_INFLAMMATORY_RESPONSE	1.28	0.22	0.029	0.136	0.211	1556	tags=24%, list=13%, signal=27%
HALLMARK_COAGULATION	1.08	0.22	0.302	0.398	0.575	1539	tags=25%, list=12%, signal=29%
HALLMARK_INTERFERON_GAMMA_RESPONSE	0.93	0.16	0.813	0.691	0.828	1050	tags=14%, list=8%, signal=15%
HALLMARK_IL6_JAK_STAT3_SIGNALING	0.86	0.17	0.75	0.774	0.905	1021	tags=14%, list=8%, signal=15%
KEGG_HOMOLOGOUS_RECOMBINATION	2.3	0.57	0	0	0	1125	tags=44%, list=9%, signal=49%
KEGG_DNA_REPLICATION	2.11	0.48	0	0.002	0.003	2682	tags=60%, list=22%, signal=76%
KEGG_INTESTINAL_IMMUNE_NETWORK_FOR_IGA_PRODUCTION	1.93	0.47	0	0.009	0.019	2229	tags=46%, list=18%, signal=56%
KEGG_HISTIDINE_METABOLISM	1.51	0.43	0.042	0.172	0.394	354	tags=27%, list=3%, signal=27%
KEGG_ASTHMA	1.4	0.38	0.096	0.27	0.639	2229	tags=41%, list=18%, signal=50%
KEGG_COMPLEMENT_AND_COAGULATION_CASCADES	1.39	0.36	0.084	0.237	0.655	2530	tags=50%, list=20%, signal=63%
KEGG_ECM_RECEPTOR_INTERACTION	1.35	0.3	0.068	0.243	0.715	1803	tags=34%, list=15%, signal=40%
KEGG_CELL_ADHESION_MOLECULES_CAMS	1.31	0.25	0.058	0.277	0.806	2289	tags=36%, list=18%, signal=44%
KEGG_CYTOKINE_CYTOKINE_RECEPTOR_INTERACTION	1.29	0.22	0.049	0.289	0.841	1417	tags=21%, list=11%, signal=23%
KEGG_HEMATOPOIETIC_CELL_LINEAGE	1.26	0.29	0.123	0.303	0.889	1673	tags=28%, list=13%, signal=32%
KEGG_MISMATCH_REPAIR	1.23	0.31	0.148	0.329	0.932	2296	tags=36%, list=18%, signal=45%
KEGG_BASE_EXCISION_REPAIR	1.19	0.28	0.187	0.361	0.958	2073	tags=44%, list=17%, signal=52%
KEGG_TYPE_I_DIABETES_MELLITUS	1.18	0.28	0.229	0.354	0.964	1995	tags=38%, list=16%, signal=45%
KEGG_REGULATION_OF_AUTOPHAGY	1.18	0.32	0.246	0.338	0.967	8471	tags=100%, list=68%, signal=314%
KEGG_CYTOSOLIC_DNA_SENSING_PATHWAY	1.13	0.26	0.25	0.403	0.986	333	tags=14%, list=3%, signal=15%
KEGG_ALLOGRAFT_REJECTION	1.1	0.26	0.3	0.424	0.99	1995	tags=38%, list=16%, signal=45%
KEGG_P53_SIGNALING_PATHWAY	1	0.2	0.449	0.629	1	454	tags=12%, list=4%, signal=12%
KEGG_LEISHMANIA_INFECTION	0.94	0.19	0.539	0.745	1	1130	tags=17%, list=9%, signal=18%
KEGG_BLADDER_CANCER	0.92	0.21	0.589	0.757	1	1731	tags=26%, list=14%, signal=30%
KEGG_AUTOIMMUNE_THYROID_DISEASE	0.91	0.22	0.594	0.751	1	2229	tags=36%, list=18%, signal=43%
KEGG_GLYCOSAMINOGLYCAN_BIOSYNTHESIS_CHONDROITIN_SULFATE	0.9	0.25	0.606	0.742	1	1589	tags=31%, list=13%, signal=36%
KEGG_MELANOMA	0.84	0.18	0.76	0.824	1	277	tags=10%, list=2%, signal=10%
KEGG_ALDOSTERONE_REGULATED_SODIUM_REABSORPTION	0.79	0.2	0.854	0.87	1	131	tags=8%, list=1%, signal=8%
KEGG_BASAL_CELL_CARCINOMA	0.75	0.18	0.898	0.881	1	1276	tags=20%, list=10%, signal=22%
DOWNREGULATED IN BCV-TREATED CELLS (treated vs control)	NES	ES	NOM p-val	FDR q-val	FWER p-val	RANK AT MAX	LEADING EDGE
HALLMARK_MYC_TARGETS_V1	-2.12	-0.51	0	0	0	3453	tags=58%, list=28%, signal=79%
HALLMARK_OXIDATIVE_PHOSPHORYLATION	-1.77	-0.42	0	0.005	0.011	5166	tags=61%, list=42%, signal=102%
HALLMARK_UNFOLDED_PROTEIN_RESPONSE	-1.76	-0.44	0	0.004	0.013	3391	tags=45%, list=27%, signal=61%
HALLMARK_MTORC1_SIGNALING	-1.73	-0.42	0	0.004	0.02	3120	tags=44%, list=25%, signal=58%
HALLMARK_MYC_TARGETS_V2	-1.72	-0.47	0	0.004	0.024	4814	tags=65%, list=39%, signal=105%
HALLMARK_ADIPOGENESIS	-1.65	-0.4	0	0.009	0.059	3596	tags=44%, list=29%, signal=61%
HALLMARK_PROTEIN_SECRETION	-1.49	-0.39	0.01	0.056	0.373	5986	tags=70%, list=48%, signal=134%
HALLMARK_ANDROGEN_RESPONSE	-1.48	-0.39	0.009	0.053	0.396	5122	tags=61%, list=41%, signal=104%
HALLMARK_FATTY_ACID_METABOLISM	-1.45	-0.36	0.01	0.071	0.524	5056	tags=51%, list=41%, signal=85%
HALLMARK_GLYCOLYSIS	-1.43	-0.36	0.013	0.075	0.583	5100	tags=57%, list=41%, signal=96%
HALLMARK_ALLOGRAFT_REJECTION	-1.42	-0.35	0.012	0.082	0.643	3070	tags=38%, list=25%, signal=50%
HALLMARK_G2M_CHECKPOINT	-1.41	-0.34	0.003	0.082	0.673	3183	tags=38%, list=26%, signal=50%
HALLMARK_HEDGEHOG_SIGNALING	-1.36	-0.47	0.1	0.126	0.84	4362	tags=67%, list=35%, signal=103%
HALLMARK_PI3K_AKT_MTOR_SIGNALING	-1.32	-0.34	0.066	0.175	0.941	4905	tags=54%, list=39%, signal=88%
HALLMARK_PEROXISOME	-1.31	-0.34	0.08	0.181	0.96	5238	tags=52%, list=42%, signal=89%
HALLMARK_REACTIVE_OXYGEN_SPECIES_PATHWAY	-1.26	-0.36	0.136	0.259	0.993	3738	tags=43%, list=30%, signal=62%
HALLMARK_MITOTIC_SPINDLE	-1.25	-0.3	0.07	0.263	0.995	4213	tags=41%, list=34%, signal=61%
HALLMARK_UV_RESPONSE_DN	-1.24	-0.31	0.113	0.256	0.996	4618	tags=51%, list=37%, signal=81%
HALLMARK_HEME_METABOLISM	-1.24	-0.3	0.094	0.256	0.998	4321	tags=44%, list=35%, signal=67%
HALLMARK_HYPOXIA	-1.21	-0.3	0.142	0.299	1	3253	tags=36%, list=26%, signal=48%
HALLMARK_APICAL_JUNCTION	-1.17	-0.3	0.179	0.377	1	3371	tags=35%, list=27%, signal=47%
HALLMARK_XENOBIOTIC_METABOLISM	-1.16	-0.29	0.204	0.392	1	3844	tags=37%, list=31%, signal=53%
HALLMARK_COMPLEMENT	-1.09	-0.27	0.312	0.575	1	3412	tags=33%, list=27%, signal=45%
HALLMARK_WNT_BETA_CATENIN_SIGNALING	-1.05	-0.32	0.406	0.67	1	5191	tags=48%, list=42%, signal=83%
HALLMARK_KRAS_SIGNALING_UP	-1.03	-0.26	0.434	0.697	1	3752	tags=32%, list=30%, signal=46%
HALLMARK_CHOLESTEROL_HOMEOSTASIS	-0.93	-0.25	0.594	0.994	1	5362	tags=48%, list=43%, signal=83%
HALLMARK_IL2_STAT5_SIGNALING	-0.92	-0.23	0.659	0.974	1	4085	tags=34%, list=33%, signal=51%
HALLMARK_BILE_ACID_METABOLISM	-0.91	-0.25	0.619	0.961	1	5274	tags=46%, list=42%, signal=80%
HALLMARK_DNA_REPAIR	-0.88	-0.22	0.732	1	1	5265	tags=41%, list=42%, signal=71%
HALLMARK_NOTCH_SIGNALING	-0.85	-0.28	0.688	1	1	4420	tags=38%, list=36%, signal=59%
HALLMARK_UV_RESPONSE_UP	-0.82	-0.2	0.816	1	1	3990	tags=31%, list=32%, signal=45%
HALLMARK_ESTROGEN_RESPONSE_EARLY	-0.82	-0.21	0.838	1	1	3838	tags=31%, list=31%, signal=45%
HALLMARK_APICAL_SURFACE	-0.77	-0.25	0.793	1	1	4630	tags=50%, list=37%, signal=80%
HALLMARK_ANGIOGENESIS	-0.75	-0.27	0.8	1	1	3	tags=6%, list=0%, signal=6%
HALLMARK_E2F_TARGETS	-0.75	-0.18	0.947	1	1	2420	tags=20%, list=19%, signal=24%
HALLMARK_SPERMATOGENESIS	-0.75	-0.2	0.876	1	1	6088	tags=55%, list=49%, signal=107%
HALLMARK_P53_PATHWAY	-0.72	-0.17	0.95	1	1	4894	tags=35%, list=39%, signal=57%
HALLMARK_APOPTOSIS	-0.7	-0.18	0.959	1	1	3670	tags=28%, list=30%, signal=40%
HALLMARK_TGF_BETA_SIGNALING	-0.7	-0.2	0.901	0.984	1	4960	tags=47%, list=40%, signal=77%
HALLMARK_ESTROGEN_RESPONSE_LATE	-0.64	-0.16	0.973	0.994	1	1571	tags=13%, list=13%, signal=15%
HALLMARK_MYOGENESIS	-0.58	-0.15	0.987	0.989	1	3916	tags=26%, list=32%, signal=37%
KEGG_RIBOSOME	-2.79	-0.73	0	0	0	2335	tags=85%, list=19%, signal=104%
KEGG_AMINOACYL_TRNA_BIOSYNTHESIS	-2.15	-0.62	0	0	0	3119	tags=71%, list=25%, signal=94%
KEGG_SYSTEMIC_LUPUS_ERYTHEMATOSUS	-2.01	-0.51	0	0.001	0.002	3550	tags=58%, list=29%, signal=80%
KEGG_CITRATE_CYCLE_TCA_CYCLE	-1.83	-0.57	0.001	0.012	0.051	2991	tags=63%, list=24%, signal=83%
KEGG_MTOR_SIGNALING_PATHWAY	-1.79	-0.52	0	0.015	0.075	3958	tags=63%, list=32%, signal=92%
KEGG_GLYCOLYSIS_GLUCONEOGENESIS	-1.78	-0.53	0.001	0.016	0.094	3034	tags=57%, list=24%, signal=75%
KEGG_VALINE_LEUCINE_AND_ISOLEUCINE_DEGRADATION	-1.78	-0.51	0	0.014	0.095	3325	tags=51%, list=27%, signal=70%
KEGG_ADIPOCYTOKINE_SIGNALING_PATHWAY	-1.71	-0.48	0	0.032	0.235	2816	tags=45%, list=23%, signal=58%
KEGG_TIGHT_JUNCTION	-1.7	-0.44	0.001	0.03	0.253	3293	tags=46%, list=26%, signal=62%
KEGG_NATURAL_KILLER_CELL_MEDIATED_CYTOTOXICITY	-1.69	-0.43	0	0.034	0.298	4247	tags=58%, list=34%, signal=88%
KEGG_INSULIN_SIGNALING_PATHWAY	-1.67	-0.42	0.003	0.04	0.366	3958	tags=51%, list=32%, signal=75%
KEGG_ACUTE_MYELOID_LEUKEMIA	-1.64	-0.47	0.001	0.05	0.467	4158	tags=62%, list=33%, signal=92%
KEGG_PROTEASOME	-1.64	-0.47	0.006	0.047	0.477	5162	tags=79%, list=42%, signal=134%
KEGG_FRUCTOSE_AND_MANNOSE_METABOLISM	-1.63	-0.52	0.006	0.048	0.506	1976	tags=41%, list=16%, signal=48%
KEGG_PROPANOATE_METABOLISM	-1.63	-0.52	0.002	0.047	0.521	3325	tags=50%, list=27%, signal=68%
KEGG_T_CELL_RECEPTOR_SIGNALING_PATHWAY	-1.62	-0.42	0.001	0.049	0.555	4180	tags=56%, list=34%, signal=83%
KEGG_RNA_DEGRADATION	-1.57	-0.43	0.01	0.076	0.758	6082	tags=73%, list=49%, signal=143%
KEGG_OXIDATIVE_PHOSPHORYLATION	-1.57	-0.39	0.003	0.073	0.764	6490	tags=72%, list=52%, signal=148%
KEGG_OOCYTE_MEIOSIS	-1.55	-0.4	0.001	0.081	0.81	3353	tags=44%, list=27%, signal=60%
KEGG_UBIQUITIN_MEDIATED_PROTEOLYSIS	-1.53	-0.38	0.004	0.095	0.864	4658	tags=56%, list=37%, signal=89%
KEGG_CYSTEINE_AND_METHIONINE_METABOLISM	-1.52	-0.5	0.027	0.099	0.877	4135	tags=67%, list=33%, signal=100%
KEGG_SPLICEOSOME	-1.51	-0.37	0.001	0.104	0.904	6014	tags=67%, list=48%, signal=129%
KEGG_HUNTINGTONS_DISEASE	-1.51	-0.37	0.003	0.101	0.911	6265	tags=67%, list=50%, signal=134%
KEGG_ARGININE_AND_PROLINE_METABOLISM	-1.51	-0.47	0.026	0.1	0.919	4940	tags=69%, list=40%, signal=114%
KEGG_LONG_TERM_POTENTIATION	-1.5	-0.42	0.02	0.107	0.941	5203	tags=60%, list=42%, signal=104%
KEGG_GNRH_SIGNALING_PATHWAY	-1.48	-0.4	0.011	0.12	0.96	5203	tags=61%, list=42%, signal=104%
KEGG_VIBRIO_CHOLERAE_INFECTION	-1.48	-0.42	0.027	0.12	0.964	2372	tags=33%, list=19%, signal=40%
KEGG_ALZHEIMERS_DISEASE	-1.47	-0.36	0.003	0.126	0.971	6490	tags=68%, list=52%, signal=141%
KEGG_FC_EPSILON_RI_SIGNALING_PATHWAY	-1.46	-0.4	0.02	0.128	0.973	3181	tags=46%, list=26%, signal=61%
KEGG_PARKINSONS_DISEASE	-1.45	-0.36	0.01	0.139	0.987	4639	tags=50%, list=37%, signal=80%
KEGG_NEUROTROPHIN_SIGNALING_PATHWAY	-1.45	-0.37	0.008	0.136	0.989	4555	tags=53%, list=37%, signal=83%
KEGG_RENAL_CELL_CARCINOMA	-1.45	-0.39	0.027	0.136	0.991	4158	tags=56%, list=33%, signal=84%
KEGG_WNT_SIGNALING_PATHWAY	-1.44	-0.37	0.017	0.138	0.994	4180	tags=46%, list=34%, signal=69%
KEGG_TYPE_II_DIABETES_MELLITUS	-1.43	-0.44	0.049	0.145	0.995	3439	tags=45%, list=28%, signal=62%
KEGG_ERBB_SIGNALING_PATHWAY	-1.4	-0.38	0.037	0.179	0.998	3181	tags=47%, list=26%, signal=63%
KEGG_ANTIGEN_PROCESSING_AND_PRESENTATION	-1.4	-0.38	0.037	0.177	0.999	2446	tags=37%, list=20%, signal=45%
KEGG_B_CELL_RECEPTOR_SIGNALING_PATHWAY	-1.4	-0.38	0.039	0.174	0.999	4180	tags=57%, list=34%, signal=86%
KEGG_PYRUVATE_METABOLISM	-1.4	-0.44	0.052	0.17	0.999	3439	tags=48%, list=28%, signal=67%
KEGG_BIOSYNTHESIS_OF_UNSATURATED_FATTY_ACIDS	-1.38	-0.47	0.096	0.193	1	6151	tags=89%, list=49%, signal=177%
KEGG_PENTOSE_PHOSPHATE_PATHWAY	-1.38	-0.47	0.08	0.193	1	3787	tags=60%, list=30%, signal=86%
KEGG_LEUKOCYTE_TRANSENDOTHELIAL_MIGRATION	-1.36	-0.36	0.054	0.21	1	3361	tags=49%, list=27%, signal=67%
KEGG_RNA_POLYMERASE	-1.36	-0.42	0.095	0.213	1	4445	tags=55%, list=36%, signal=86%
KEGG_PRION_DISEASES	-1.34	-0.45	0.1	0.245	1	3181	tags=40%, list=26%, signal=54%
KEGG_VASCULAR_SMOOTH_MUSCLE_CONTRACTION	-1.33	-0.36	0.071	0.252	1	5203	tags=52%, list=42%, signal=88%
KEGG_REGULATION_OF_ACTIN_CYTOSKELETON	-1.31	-0.32	0.052	0.28	1	4213	tags=47%, list=34%, signal=70%
KEGG_N_GLYCAN_BIOSYNTHESIS	-1.31	-0.38	0.105	0.287	1	4093	tags=42%, list=33%, signal=63%
KEGG_PROGESTERONE_MEDIATED_OOCYTE_MATURATION	-1.3	-0.35	0.077	0.289	1	3181	tags=37%, list=26%, signal=50%
KEGG_SELENOAMINO_ACID_METABOLISM	-1.3	-0.43	0.142	0.283	1	5768	tags=76%, list=46%, signal=142%
KEGG_APOPTOSIS	-1.3	-0.34	0.077	0.279	1	3142	tags=33%, list=25%, signal=44%
KEGG_FOCAL_ADHESION	-1.3	-0.33	0.057	0.275	1	3391	tags=41%, list=27%, signal=56%
KEGG_O_GLYCAN_BIOSYNTHESIS	-1.3	-0.47	0.143	0.272	1	4030	tags=56%, list=32%, signal=83%
KEGG_CHRONIC_MYELOID_LEUKEMIA	-1.29	-0.34	0.106	0.274	1	3969	tags=49%, list=32%, signal=71%
KEGG_FC_GAMMA_R_MEDIATED_PHAGOCYTOSIS	-1.29	-0.34	0.088	0.28	1	5257	tags=60%, list=42%, signal=103%
KEGG_ALANINE_ASPARTATE_AND_GLUTAMATE_METABOLISM	-1.28	-0.41	0.151	0.297	1	4106	tags=50%, list=33%, signal=75%
KEGG_FATTY_ACID_METABOLISM	-1.28	-0.39	0.132	0.292	1	4940	tags=60%, list=40%, signal=99%
KEGG_PANCREATIC_CANCER	-1.27	-0.35	0.131	0.303	1	3915	tags=51%, list=32%, signal=74%
KEGG_NOD_LIKE_RECEPTOR_SIGNALING_PATHWAY	-1.26	-0.37	0.131	0.311	1	5809	tags=62%, list=47%, signal=116%
KEGG_ENDOCYTOSIS	-1.26	-0.31	0.069	0.306	1	4395	tags=42%, list=35%, signal=65%
KEGG_PATHOGENIC_ESCHERICHIA_COLI_INFECTION	-1.26	-0.36	0.172	0.312	1	2516	tags=34%, list=20%, signal=43%
KEGG_ONE_CARBON_POOL_BY_FOLATE	-1.25	-0.44	0.187	0.319	1	3811	tags=60%, list=31%, signal=86%
KEGG_GLYCEROPHOSPHOLIPID_METABOLISM	-1.24	-0.34	0.153	0.324	1	4888	tags=48%, list=39%, signal=79%
KEGG_EPITHELIAL_CELL_SIGNALING_IN_HELICOBACTER_PYLORI_INFECTION	-1.24	-0.35	0.16	0.322	1	3733	tags=40%, list=30%, signal=57%
KEGG_PROTEIN_EXPORT	-1.24	-0.4	0.189	0.327	1	3333	tags=39%, list=27%, signal=53%
KEGG_GRAFT_VERSUS_HOST_DISEASE	-1.23	-0.38	0.181	0.333	1	2281	tags=33%, list=18%, signal=41%
KEGG_PURINE_METABOLISM	-1.23	-0.31	0.099	0.332	1	4445	tags=47%, list=36%, signal=73%
KEGG_JAK_STAT_SIGNALING_PATHWAY	-1.23	-0.32	0.134	0.328	1	3915	tags=38%, list=32%, signal=55%
KEGG_CHEMOKINE_SIGNALING_PATHWAY	-1.22	-0.31	0.135	0.347	1	4213	tags=44%, list=34%, signal=66%
KEGG_LYSINE_DEGRADATION	-1.21	-0.36	0.218	0.347	1	4214	tags=43%, list=34%, signal=65%
KEGG_ENDOMETRIAL_CANCER	-1.21	-0.34	0.188	0.344	1	5584	tags=64%, list=45%, signal=115%
KEGG_VEGF_SIGNALING_PATHWAY	-1.21	-0.33	0.193	0.342	1	5199	tags=63%, list=42%, signal=107%
KEGG_AMINO_SUGAR_AND_NUCLEOTIDE_SUGAR_METABOLISM	-1.21	-0.35	0.204	0.339	1	2465	tags=32%, list=20%, signal=39%
KEGG_ETHER_LIPID_METABOLISM	-1.21	-0.42	0.214	0.337	1	4888	tags=59%, list=39%, signal=97%
KEGG_BASAL_TRANSCRIPTION_FACTORS	-1.21	-0.38	0.203	0.339	1	5282	tags=53%, list=43%, signal=93%
KEGG_ADHERENS_JUNCTION	-1.2	-0.33	0.178	0.338	1	4100	tags=41%, list=33%, signal=60%
KEGG_DORSO_VENTRAL_AXIS_FORMATION	-1.2	-0.42	0.25	0.343	1	5108	tags=63%, list=41%, signal=106%
KEGG_MAPK_SIGNALING_PATHWAY	-1.2	-0.29	0.117	0.343	1	3412	tags=35%, list=27%, signal=47%
KEGG_PHOSPHATIDYLINOSITOL_SIGNALING_SYSTEM	-1.18	-0.32	0.205	0.365	1	5659	tags=61%, list=46%, signal=112%
KEGG_VIRAL_MYOCARDITIS	-1.18	-0.33	0.232	0.362	1	3438	tags=35%, list=28%, signal=49%
KEGG_TGF_BETA_SIGNALING_PATHWAY	-1.17	-0.33	0.224	0.375	1	3231	tags=40%, list=26%, signal=53%
KEGG_GALACTOSE_METABOLISM	-1.15	-0.39	0.301	0.408	1	4200	tags=42%, list=34%, signal=64%
KEGG_PORPHYRIN_AND_CHLOROPHYLL_METABOLISM	-1.13	-0.39	0.298	0.45	1	6191	tags=65%, list=50%, signal=129%
KEGG_PEROXISOME	-1.12	-0.31	0.289	0.465	1	5668	tags=55%, list=46%, signal=101%
KEGG_RIG_I_LIKE_RECEPTOR_SIGNALING_PATHWAY	-1.11	-0.31	0.313	0.494	1	4182	tags=42%, list=34%, signal=63%
KEGG_AMYOTROPHIC_LATERAL_SCLEROSIS_ALS	-1.11	-0.33	0.342	0.492	1	2898	tags=33%, list=23%, signal=43%
KEGG_CELL_CYCLE	-1.1	-0.28	0.294	0.496	1	2441	tags=25%, list=20%, signal=31%
KEGG_GLIOMA	-1.1	-0.31	0.331	0.492	1	3181	tags=42%, list=26%, signal=56%
KEGG_GLYCEROLIPID_METABOLISM	-1.1	-0.33	0.347	0.496	1	4038	tags=42%, list=32%, signal=62%
KEGG_COLORECTAL_CANCER	-1.09	-0.31	0.332	0.495	1	4894	tags=53%, list=39%, signal=87%
KEGG_GLUTATHIONE_METABOLISM	-1.08	-0.33	0.366	0.512	1	6078	tags=70%, list=49%, signal=137%
KEGG_PATHWAYS_IN_CANCER	-1.07	-0.26	0.333	0.535	1	4160	tags=40%, list=33%, signal=59%
KEGG_TRYPTOPHAN_METABOLISM	-1.07	-0.36	0.386	0.531	1	4214	tags=53%, list=34%, signal=80%
KEGG_DILATED_CARDIOMYOPATHY	-1.05	-0.31	0.407	0.565	1	2171	tags=22%, list=17%, signal=27%
KEGG_VASOPRESSIN_REGULATED_WATER_REABSORPTION	-1.05	-0.31	0.423	0.564	1	4767	tags=51%, list=38%, signal=83%
KEGG_CALCIUM_SIGNALING_PATHWAY	-1.05	-0.27	0.414	0.562	1	3353	tags=32%, list=27%, signal=43%
KEGG_NOTCH_SIGNALING_PATHWAY	-1.01	-0.3	0.484	0.648	1	5246	tags=46%, list=42%, signal=79%
KEGG_THYROID_CANCER	-1	-0.33	0.471	0.646	1	5584	tags=61%, list=45%, signal=110%
KEGG_TYROSINE_METABOLISM	-0.99	-0.34	0.475	0.661	1	4954	tags=61%, list=40%, signal=101%
KEGG_GLYCOSAMINOGLYCAN_BIOSYNTHESIS_HEPARAN_SULFATE	-0.99	-0.35	0.49	0.665	1	4725	tags=56%, list=38%, signal=91%
KEGG_PPAR_SIGNALING_PATHWAY	-0.98	-0.29	0.508	0.669	1	6151	tags=58%, list=49%, signal=115%
KEGG_LONG_TERM_DEPRESSION	-0.98	-0.28	0.526	0.671	1	5757	tags=60%, list=46%, signal=111%
KEGG_NON_SMALL_CELL_LUNG_CANCER	-0.97	-0.27	0.516	0.687	1	4158	tags=45%, list=33%, signal=67%
KEGG_LYSOSOME	-0.95	-0.24	0.577	0.707	1	4452	tags=37%, list=36%, signal=57%
KEGG_MELANOGENESIS	-0.95	-0.26	0.572	0.701	1	5203	tags=46%, list=42%, signal=80%
KEGG_BETA_ALANINE_METABOLISM	-0.95	-0.35	0.541	0.7	1	5307	tags=53%, list=43%, signal=93%
KEGG_STARCH_AND_SUCROSE_METABOLISM	-0.94	-0.32	0.55	0.708	1	2858	tags=30%, list=23%, signal=39%
KEGG_NUCLEOTIDE_EXCISION_REPAIR	-0.94	-0.27	0.566	0.711	1	3433	tags=30%, list=28%, signal=42%
KEGG_INOSITOL_PHOSPHATE_METABOLISM	-0.94	-0.26	0.572	0.708	1	5659	tags=56%, list=46%, signal=102%
KEGG_BUTANOATE_METABOLISM	-0.93	-0.31	0.557	0.706	1	5307	tags=52%, list=43%, signal=91%
KEGG_SNARE_INTERACTIONS_IN_VESICULAR_TRANSPORT	-0.92	-0.27	0.609	0.732	1	3907	tags=33%, list=31%, signal=48%
KEGG_PROSTATE_CANCER	-0.9	-0.24	0.635	0.749	1	4158	tags=43%, list=33%, signal=64%
KEGG_GLYCOSAMINOGLYCAN_DEGRADATION	-0.89	-0.32	0.621	0.77	1	2205	tags=25%, list=18%, signal=30%
KEGG_AXON_GUIDANCE	-0.89	-0.23	0.713	0.764	1	3293	tags=35%, list=26%, signal=47%
KEGG_SMALL_CELL_LUNG_CANCER	-0.88	-0.24	0.7	0.775	1	3965	tags=38%, list=32%, signal=55%
KEGG_GAP_JUNCTION	-0.86	-0.24	0.711	0.797	1	4305	tags=36%, list=35%, signal=55%
KEGG_PRIMARY_IMMUNODEFICIENCY	-0.85	-0.29	0.687	0.806	1	6359	tags=70%, list=51%, signal=143%
KEGG_TOLL_LIKE_RECEPTOR_SIGNALING_PATHWAY	-0.84	-0.23	0.758	0.812	1	3275	tags=36%, list=26%, signal=48%
KEGG_HYPERTROPHIC_CARDIOMYOPATHY_HCM	-0.84	-0.25	0.721	0.816	1	1380	tags=15%, list=11%, signal=17%
KEGG_NICOTINATE_AND_NICOTINAMIDE_METABOLISM	-0.81	-0.29	0.751	0.851	1	5494	tags=50%, list=44%, signal=90%
KEGG_PYRIMIDINE_METABOLISM	-0.79	-0.21	0.855	0.866	1	5856	tags=51%, list=47%, signal=96%
KEGG_ABC_TRANSPORTERS	-0.78	-0.25	0.783	0.874	1	3527	tags=30%, list=28%, signal=41%
KEGG_HEDGEHOG_SIGNALING_PATHWAY	-0.73	-0.24	0.846	0.928	1	4107	tags=42%, list=33%, signal=62%
KEGG_GLYCOSYLPHOSPHATIDYLINOSITOL_GPI_ANCHOR_BIOSYNTHESIS	-0.73	-0.23	0.851	0.923	1	2304	tags=24%, list=19%, signal=29%
KEGG_DRUG_METABOLISM_OTHER_ENZYMES	-0.73	-0.24	0.834	0.919	1	3866	tags=35%, list=31%, signal=51%
KEGG_STEROID_BIOSYNTHESIS	-0.7	-0.25	0.874	0.935	1	6232	tags=50%, list=50%, signal=100%
KEGG_ARRHYTHMOGENIC_RIGHT_VENTRICULAR_CARDIOMYOPATHY_ARVC	-0.67	-0.2	0.919	0.959	1	3137	tags=22%, list=25%, signal=30%
KEGG_NEUROACTIVE_LIGAND_RECEPTOR_INTERACTION	-0.63	-0.18	0.946	0.977	1	56	tags=4%, list=0%, signal=4%
KEGG_CARDIAC_MUSCLE_CONTRACTION	-0.59	-0.17	0.976	0.988	1	4944	tags=42%, list=40%, signal=70%
KEGG_ARACHIDONIC_ACID_METABOLISM	-0.52	-0.18	0.983	0.998	1	5875	tags=50%, list=47%, signal=95%
KEGG_SPHINGOLIPID_METABOLISM	-0.5	-0.16	0.99	0.995	1	6761	tags=52%, list=54%, signal=113%

## Sheet: Table S6
Table S6. Differentially regulated pathways in KAI-3 cell line following BCV treatment
UPREGULATED IN BCV-TREATED CELLS (treated vs control)	NES	ES	NOM p-val	FDR q-val	FWER p-val	RANK AT MAX	LEADING EDGE
HALLMARK_TNFA_SIGNALING_VIA_NFKB	4.21	0.62	0	0	0	1558	tags=59%, list=13%, signal=66%
HALLMARK_P53_PATHWAY	2.66	0.42	0	0	0	1345	tags=34%, list=11%, signal=38%
HALLMARK_INFLAMMATORY_RESPONSE	2.43	0.41	0	0.002	0.001	1230	tags=34%, list=10%, signal=38%
HALLMARK_INTERFERON_GAMMA_RESPONSE	2.28	0.32	0	0.001	0.001	1672	tags=32%, list=13%, signal=37%
HALLMARK_IL6_JAK_STAT3_SIGNALING	2.27	0.42	0	0.001	0.001	1691	tags=42%, list=14%, signal=49%
HALLMARK_INTERFERON_ALPHA_RESPONSE	2.24	0.37	0	0.001	0.001	1645	tags=34%, list=13%, signal=39%
HALLMARK_IL2_STAT5_SIGNALING	2.16	0.32	0	0.001	0.001	1663	tags=37%, list=13%, signal=42%
HALLMARK_COAGULATION	2.07	0.38	0	0.001	0.001	1695	tags=42%, list=14%, signal=48%
HALLMARK_KRAS_SIGNALING_DN	2.06	0.39	0	0.001	0.001	1482	tags=29%, list=12%, signal=32%
HALLMARK_EPITHELIAL_MESENCHYMAL_TRANSITION	2	0.34	0	0	0.001	1407	tags=33%, list=11%, signal=36%
HALLMARK_APOPTOSIS	1.94	0.31	0	0.001	0.002	1749	tags=35%, list=14%, signal=41%
HALLMARK_ALLOGRAFT_REJECTION	1.91	0.28	0	0.001	0.002	1090	tags=25%, list=9%, signal=27%
HALLMARK_MYOGENESIS	1.62	0.27	0	0.014	0.019	1204	tags=21%, list=10%, signal=23%
HALLMARK_HYPOXIA	1.43	0.23	0	0.047	0.06	1437	tags=26%, list=12%, signal=29%
HALLMARK_KRAS_SIGNALING_UP	1.42	0.24	0	0.047	0.067	773	tags=16%, list=6%, signal=17%
HALLMARK_ESTROGEN_RESPONSE_EARLY	1.36	0.22	0	0.069	0.101	1269	tags=21%, list=10%, signal=23%
HALLMARK_COMPLEMENT	1.36	0.22	0	0.067	0.104	1448	tags=23%, list=12%, signal=25%
HALLMARK_HEDGEHOG_SIGNALING	1.13	0.29	0.268	0.266	0.376	1026	tags=28%, list=8%, signal=30%
HALLMARK_ESTROGEN_RESPONSE_LATE	1.03	0.17	0.278	0.419	0.538	1318	tags=21%, list=11%, signal=23%
HALLMARK_TGF_BETA_SIGNALING	0.99	0.2	0.477	0.479	0.607	1017	tags=16%, list=8%, signal=18%
HALLMARK_HEME_METABOLISM	0.76	0.12	1	0.9	0.846	1045	tags=12%, list=8%, signal=13%
KEGG_CYTOKINE_CYTOKINE_RECEPTOR_INTERACTION	3	0.49	0	0	0	1710	tags=45%, list=14%, signal=52%
KEGG_HEMATOPOIETIC_CELL_LINEAGE	2.84	0.59	0	0	0	1607	tags=53%, list=13%, signal=61%
KEGG_COMPLEMENT_AND_COAGULATION_CASCADES	2.56	0.63	0	0.001	0.001	1589	tags=50%, list=13%, signal=57%
KEGG_P53_SIGNALING_PATHWAY	2.31	0.43	0	0.001	0.002	1026	tags=32%, list=8%, signal=35%
KEGG_NEUROACTIVE_LIGAND_RECEPTOR_INTERACTION	1.88	0.36	0	0.017	0.038	1622	tags=36%, list=13%, signal=41%
KEGG_ECM_RECEPTOR_INTERACTION	1.83	0.37	0.008	0.023	0.061	1586	tags=41%, list=13%, signal=46%
KEGG_NATURAL_KILLER_CELL_MEDIATED_CYTOTOXICITY	1.48	0.23	0	0.162	0.408	1333	tags=22%, list=11%, signal=25%
KEGG_ARACHIDONIC_ACID_METABOLISM	1.44	0.37	0.063	0.174	0.482	349	tags=17%, list=3%, signal=17%
KEGG_ABC_TRANSPORTERS	1.4	0.32	0.063	0.195	0.561	715	tags=19%, list=6%, signal=20%
KEGG_ALLOGRAFT_REJECTION	1.39	0.31	0.042	0.185	0.581	937	tags=31%, list=8%, signal=33%
KEGG_TOLL_LIKE_RECEPTOR_SIGNALING_PATHWAY	1.38	0.24	0.043	0.178	0.596	963	tags=20%, list=8%, signal=22%
KEGG_HYPERTROPHIC_CARDIOMYOPATHY_HCM	1.36	0.27	0.043	0.177	0.624	1627	tags=33%, list=13%, signal=37%
KEGG_JAK_STAT_SIGNALING_PATHWAY	1.34	0.23	0.024	0.188	0.676	1849	tags=34%, list=15%, signal=39%
KEGG_GRAFT_VERSUS_HOST_DISEASE	1.34	0.3	0.105	0.179	0.685	937	tags=27%, list=8%, signal=29%
KEGG_DILATED_CARDIOMYOPATHY	1.28	0.25	0.069	0.237	0.816	1627	tags=31%, list=13%, signal=36%
KEGG_TYPE_I_DIABETES_MELLITUS	1.26	0.26	0.115	0.252	0.849	937	tags=25%, list=8%, signal=27%
KEGG_ARRHYTHMOGENIC_RIGHT_VENTRICULAR_CARDIOMYOPATHY_ARVC	1.25	0.26	0.13	0.245	0.859	416	tags=14%, list=3%, signal=14%
KEGG_CELL_ADHESION_MOLECULES_CAMS	1.15	0.2	0.178	0.403	0.96	758	tags=16%, list=6%, signal=17%
KEGG_LEISHMANIA_INFECTION	1.14	0.21	0.253	0.391	0.962	897	tags=19%, list=7%, signal=20%
KEGG_FC_EPSILON_RI_SIGNALING_PATHWAY	1.1	0.2	0.214	0.458	0.984	586	tags=13%, list=5%, signal=14%
KEGG_AUTOIMMUNE_THYROID_DISEASE	1.08	0.24	0.341	0.461	0.99	937	tags=25%, list=8%, signal=27%
KEGG_MELANOMA	1.08	0.22	0.324	0.459	0.99	560	tags=15%, list=5%, signal=16%
KEGG_EPITHELIAL_CELL_SIGNALING_IN_HELICOBACTER_PYLORI_INFECTION	1.02	0.19	0.446	0.566	0.996	606	tags=12%, list=5%, signal=13%
KEGG_GNRH_SIGNALING_PATHWAY	0.99	0.18	0.479	0.616	0.999	686	tags=14%, list=6%, signal=14%
KEGG_SNARE_INTERACTIONS_IN_VESICULAR_TRANSPORT	0.93	0.19	0.541	0.723	1	9240	tags=97%, list=74%, signal=378%
KEGG_GLYCOSAMINOGLYCAN_DEGRADATION	0.91	0.24	0.565	0.735	1	554	tags=13%, list=4%, signal=13%
KEGG_GAP_JUNCTION	0.88	0.17	0.672	0.776	1	679	tags=11%, list=5%, signal=12%
KEGG_CALCIUM_SIGNALING_PATHWAY	0.86	0.15	0.826	0.788	1	832	tags=13%, list=7%, signal=14%
KEGG_REGULATION_OF_AUTOPHAGY	0.86	0.22	0.701	0.763	1	483	tags=11%, list=4%, signal=12%
KEGG_PRIMARY_IMMUNODEFICIENCY	0.81	0.2	0.76	0.818	1	911	tags=15%, list=7%, signal=16%
KEGG_GLYCOSAMINOGLYCAN_BIOSYNTHESIS_HEPARAN_SULFATE	0.59	0.16	0.976	0.984	1	144	tags=6%, list=1%, signal=6%
DOWNREGULATED IN BCV-TREATED CELLS (treated vs control)	NES	ES	NOM p-val	FDR q-val	FWER p-val	RANK AT MAX	LEADING EDGE
HALLMARK_MYC_TARGETS_V1	-2.56	-0.59	0	0	0	3427	tags=77%, list=28%, signal=105%
HALLMARK_MYC_TARGETS_V2	-2.53	-0.67	0	0	0	2859	tags=82%, list=23%, signal=107%
HALLMARK_OXIDATIVE_PHOSPHORYLATION	-2.24	-0.52	0	0	0	4191	tags=72%, list=34%, signal=106%
HALLMARK_G2M_CHECKPOINT	-2.15	-0.5	0	0	0	3193	tags=55%, list=26%, signal=73%
HALLMARK_E2F_TARGETS	-1.86	-0.43	0	0	0.002	3929	tags=55%, list=32%, signal=78%
HALLMARK_MITOTIC_SPINDLE	-1.63	-0.38	0	0.006	0.062	4204	tags=50%, list=34%, signal=75%
HALLMARK_FATTY_ACID_METABOLISM	-1.53	-0.37	0.002	0.024	0.24	4878	tags=61%, list=39%, signal=99%
HALLMARK_MTORC1_SIGNALING	-1.53	-0.36	0	0.022	0.249	4046	tags=50%, list=33%, signal=73%
HALLMARK_ADIPOGENESIS	-1.51	-0.35	0	0.022	0.28	5244	tags=62%, list=42%, signal=105%
HALLMARK_UNFOLDED_PROTEIN_RESPONSE	-1.47	-0.35	0.01	0.039	0.473	4265	tags=53%, list=34%, signal=80%
HALLMARK_DNA_REPAIR	-1.45	-0.35	0.004	0.041	0.538	6009	tags=66%, list=48%, signal=126%
HALLMARK_GLYCOLYSIS	-1.37	-0.32	0.017	0.084	0.812	3090	tags=38%, list=25%, signal=49%
HALLMARK_PI3K_AKT_MTOR_SIGNALING	-1.29	-0.32	0.083	0.162	0.972	3869	tags=42%, list=31%, signal=60%
HALLMARK_PEROXISOME	-1.28	-0.32	0.091	0.167	0.983	4417	tags=52%, list=36%, signal=80%
HALLMARK_REACTIVE_OXYGEN_SPECIES_PATHWAY	-1.28	-0.35	0.135	0.16	0.985	4845	tags=50%, list=39%, signal=82%
HALLMARK_PROTEIN_SECRETION	-1.27	-0.32	0.091	0.16	0.991	4621	tags=48%, list=37%, signal=75%
HALLMARK_SPERMATOGENESIS	-1.21	-0.32	0.179	0.244	0.999	3762	tags=42%, list=30%, signal=60%
HALLMARK_CHOLESTEROL_HOMEOSTASIS	-1.18	-0.31	0.21	0.279	1	2259	tags=31%, list=18%, signal=38%
HALLMARK_ANGIOGENESIS	-1.13	-0.39	0.32	0.378	1	308	tags=13%, list=2%, signal=13%
HALLMARK_UV_RESPONSE_DN	-1.08	-0.26	0.35	0.488	1	3918	tags=36%, list=32%, signal=52%
HALLMARK_APICAL_SURFACE	-1.07	-0.33	0.384	0.477	1	3176	tags=33%, list=26%, signal=45%
HALLMARK_ANDROGEN_RESPONSE	-1	-0.25	0.497	0.621	1	4023	tags=40%, list=32%, signal=59%
HALLMARK_BILE_ACID_METABOLISM	-1	-0.26	0.505	0.604	1	5950	tags=52%, list=48%, signal=100%
HALLMARK_NOTCH_SIGNALING	-0.88	-0.28	0.666	0.842	1	6615	tags=57%, list=53%, signal=122%
HALLMARK_APICAL_JUNCTION	-0.87	-0.21	0.737	0.815	1	4534	tags=42%, list=36%, signal=65%
HALLMARK_WNT_BETA_CATENIN_SIGNALING	-0.81	-0.24	0.748	0.882	1	2016	tags=23%, list=16%, signal=27%
HALLMARK_UV_RESPONSE_UP	-0.72	-0.17	0.934	0.954	1	4621	tags=39%, list=37%, signal=62%
HALLMARK_XENOBIOTIC_METABOLISM	-0.67	-0.16	0.962	0.953	1	5206	tags=44%, list=42%, signal=75%
KEGG_SYSTEMIC_LUPUS_ERYTHEMATOSUS	-3.09	-0.76	0	0	0	391	tags=58%, list=3%, signal=59%
KEGG_RIBOSOME	-2.49	-0.62	0	0	0	4515	tags=96%, list=36%, signal=150%
KEGG_SPLICEOSOME	-2.22	-0.53	0	0	0	4497	tags=77%, list=36%, signal=119%
KEGG_HUNTINGTONS_DISEASE	-1.93	-0.46	0	0.004	0.016	4156	tags=64%, list=33%, signal=95%
KEGG_PROTEASOME	-1.93	-0.53	0	0.003	0.016	5289	tags=98%, list=43%, signal=169%
KEGG_PARKINSONS_DISEASE	-1.81	-0.44	0	0.01	0.068	3914	tags=70%, list=31%, signal=101%
KEGG_OOCYTE_MEIOSIS	-1.79	-0.45	0	0.012	0.089	2204	tags=42%, list=18%, signal=50%
KEGG_ALZHEIMERS_DISEASE	-1.77	-0.42	0	0.014	0.122	3958	tags=61%, list=32%, signal=88%
KEGG_RNA_POLYMERASE	-1.75	-0.52	0.005	0.018	0.171	2684	tags=52%, list=22%, signal=66%
KEGG_OXIDATIVE_PHOSPHORYLATION	-1.73	-0.41	0	0.019	0.208	4113	tags=66%, list=33%, signal=98%
KEGG_CITRATE_CYCLE_TCA_CYCLE	-1.72	-0.52	0.001	0.019	0.226	4352	tags=78%, list=35%, signal=119%
KEGG_BIOSYNTHESIS_OF_UNSATURATED_FATTY_ACIDS	-1.7	-0.56	0.005	0.025	0.294	3816	tags=68%, list=31%, signal=99%
KEGG_AMINOACYL_TRNA_BIOSYNTHESIS	-1.69	-0.48	0.004	0.024	0.3	3248	tags=54%, list=26%, signal=72%
KEGG_UBIQUITIN_MEDIATED_PROTEOLYSIS	-1.69	-0.4	0	0.023	0.304	5669	tags=69%, list=46%, signal=126%
KEGG_GLYCOLYSIS_GLUCONEOGENESIS	-1.69	-0.48	0.006	0.022	0.315	3202	tags=57%, list=26%, signal=77%
KEGG_PENTOSE_PHOSPHATE_PATHWAY	-1.63	-0.52	0.012	0.042	0.537	3090	tags=60%, list=25%, signal=80%
KEGG_BASAL_TRANSCRIPTION_FACTORS	-1.6	-0.48	0.015	0.054	0.65	6119	tags=87%, list=49%, signal=170%
KEGG_GALACTOSE_METABOLISM	-1.59	-0.53	0.022	0.06	0.708	3491	tags=53%, list=28%, signal=73%
KEGG_VALINE_LEUCINE_AND_ISOLEUCINE_DEGRADATION	-1.57	-0.45	0.016	0.067	0.77	4878	tags=72%, list=39%, signal=118%
KEGG_PURINE_METABOLISM	-1.57	-0.38	0	0.064	0.77	5635	tags=65%, list=45%, signal=118%
KEGG_RNA_DEGRADATION	-1.56	-0.41	0.012	0.071	0.809	5811	tags=79%, list=47%, signal=147%
KEGG_PROTEIN_EXPORT	-1.55	-0.49	0.023	0.071	0.822	5056	tags=78%, list=41%, signal=132%
KEGG_PYRUVATE_METABOLISM	-1.54	-0.46	0.026	0.077	0.856	4191	tags=59%, list=34%, signal=88%
KEGG_PATHOGENIC_ESCHERICHIA_COLI_INFECTION	-1.51	-0.42	0.02	0.098	0.927	3519	tags=56%, list=28%, signal=78%
KEGG_PEROXISOME	-1.51	-0.4	0.016	0.099	0.934	6524	tags=82%, list=52%, signal=171%
KEGG_CYSTEINE_AND_METHIONINE_METABOLISM	-1.45	-0.45	0.046	0.158	0.995	2438	tags=46%, list=20%, signal=57%
KEGG_BUTANOATE_METABOLISM	-1.44	-0.45	0.05	0.161	0.995	4878	tags=61%, list=39%, signal=100%
KEGG_CELL_CYCLE	-1.42	-0.34	0.015	0.188	0.998	2572	tags=36%, list=21%, signal=44%
KEGG_LONG_TERM_POTENTIATION	-1.42	-0.38	0.056	0.183	0.998	5735	tags=60%, list=46%, signal=112%
KEGG_BASE_EXCISION_REPAIR	-1.42	-0.41	0.059	0.18	0.998	3157	tags=41%, list=25%, signal=54%
KEGG_STEROID_BIOSYNTHESIS	-1.41	-0.49	0.077	0.179	0.998	3008	tags=50%, list=24%, signal=66%
KEGG_PPAR_SIGNALING_PATHWAY	-1.4	-0.4	0.06	0.187	0.998	3775	tags=50%, list=30%, signal=72%
KEGG_LYSINE_DEGRADATION	-1.39	-0.4	0.054	0.206	0.999	4985	tags=62%, list=40%, signal=103%
KEGG_VASOPRESSIN_REGULATED_WATER_REABSORPTION	-1.39	-0.39	0.078	0.2	0.999	5532	tags=63%, list=45%, signal=113%
KEGG_PROPANOATE_METABOLISM	-1.36	-0.42	0.087	0.238	1	4261	tags=58%, list=34%, signal=88%
KEGG_RENAL_CELL_CARCINOMA	-1.34	-0.35	0.066	0.264	1	4773	tags=53%, list=38%, signal=85%
KEGG_INSULIN_SIGNALING_PATHWAY	-1.34	-0.33	0.069	0.267	1	4226	tags=45%, list=34%, signal=67%
KEGG_PROGESTERONE_MEDIATED_OOCYTE_MATURATION	-1.33	-0.35	0.084	0.275	1	2041	tags=31%, list=16%, signal=37%
KEGG_PYRIMIDINE_METABOLISM	-1.32	-0.33	0.062	0.298	1	2279	tags=32%, list=18%, signal=39%
KEGG_NUCLEOTIDE_EXCISION_REPAIR	-1.31	-0.36	0.091	0.308	1	6375	tags=70%, list=51%, signal=143%
KEGG_FATTY_ACID_METABOLISM	-1.28	-0.38	0.147	0.367	1	4878	tags=63%, list=39%, signal=104%
KEGG_TIGHT_JUNCTION	-1.28	-0.32	0.101	0.367	1	4219	tags=47%, list=34%, signal=71%
KEGG_DNA_REPLICATION	-1.26	-0.36	0.155	0.395	1	7404	tags=83%, list=60%, signal=204%
KEGG_DORSO_VENTRAL_AXIS_FORMATION	-1.25	-0.43	0.187	0.419	1	1219	tags=25%, list=10%, signal=28%
KEGG_MTOR_SIGNALING_PATHWAY	-1.24	-0.34	0.167	0.433	1	3745	tags=37%, list=30%, signal=53%
KEGG_ENDOMETRIAL_CANCER	-1.23	-0.34	0.164	0.436	1	2019	tags=32%, list=16%, signal=38%
KEGG_ARGININE_AND_PROLINE_METABOLISM	-1.23	-0.37	0.189	0.439	1	6396	tags=83%, list=51%, signal=170%
KEGG_FRUCTOSE_AND_MANNOSE_METABOLISM	-1.22	-0.37	0.198	0.457	1	3510	tags=44%, list=28%, signal=62%
KEGG_LONG_TERM_DEPRESSION	-1.22	-0.34	0.184	0.45	1	3061	tags=38%, list=25%, signal=50%
KEGG_NEUROTROPHIN_SIGNALING_PATHWAY	-1.21	-0.29	0.158	0.471	1	2982	tags=32%, list=24%, signal=42%
KEGG_HOMOLOGOUS_RECOMBINATION	-1.2	-0.37	0.23	0.471	1	6234	tags=59%, list=50%, signal=119%
KEGG_ANTIGEN_PROCESSING_AND_PRESENTATION	-1.2	-0.31	0.195	0.463	1	3959	tags=43%, list=32%, signal=63%
KEGG_ETHER_LIPID_METABOLISM	-1.2	-0.41	0.241	0.459	1	3530	tags=47%, list=28%, signal=66%
KEGG_TGF_BETA_SIGNALING_PATHWAY	-1.2	-0.32	0.205	0.451	1	1549	tags=26%, list=12%, signal=30%
KEGG_O_GLYCAN_BIOSYNTHESIS	-1.17	-0.41	0.248	0.524	1	3970	tags=44%, list=32%, signal=64%
KEGG_WNT_SIGNALING_PATHWAY	-1.15	-0.28	0.23	0.564	1	5753	tags=59%, list=46%, signal=108%
KEGG_REGULATION_OF_ACTIN_CYTOSKELETON	-1.15	-0.27	0.212	0.572	1	4836	tags=46%, list=39%, signal=74%
KEGG_ONE_CARBON_POOL_BY_FOLATE	-1.13	-0.39	0.317	0.603	1	5204	tags=73%, list=42%, signal=126%
KEGG_ALDOSTERONE_REGULATED_SODIUM_REABSORPTION	-1.13	-0.35	0.294	0.598	1	1855	tags=32%, list=15%, signal=38%
KEGG_CARDIAC_MUSCLE_CONTRACTION	-1.12	-0.31	0.303	0.627	1	3763	tags=56%, list=30%, signal=79%
KEGG_SELENOAMINO_ACID_METABOLISM	-1.09	-0.35	0.36	0.685	1	3641	tags=48%, list=29%, signal=67%
KEGG_VIRAL_MYOCARDITIS	-1.09	-0.29	0.344	0.694	1	3327	tags=37%, list=27%, signal=51%
KEGG_AMINO_SUGAR_AND_NUCLEOTIDE_SUGAR_METABOLISM	-1.08	-0.31	0.369	0.685	1	3510	tags=39%, list=28%, signal=55%
KEGG_GLYCOSYLPHOSPHATIDYLINOSITOL_GPI_ANCHOR_BIOSYNTHESIS	-1.08	-0.33	0.386	0.683	1	6432	tags=56%, list=52%, signal=116%
KEGG_MISMATCH_REPAIR	-1.07	-0.34	0.397	0.704	1	6371	tags=64%, list=51%, signal=130%
KEGG_STARCH_AND_SUCROSE_METABOLISM	-1.06	-0.35	0.397	0.714	1	3069	tags=35%, list=25%, signal=46%
KEGG_BETA_ALANINE_METABOLISM	-1.06	-0.37	0.401	0.708	1	2701	tags=47%, list=22%, signal=60%
KEGG_ASTHMA	-1.06	-0.36	0.392	0.699	1	3013	tags=53%, list=24%, signal=70%
KEGG_ACUTE_MYELOID_LEUKEMIA	-1.06	-0.29	0.398	0.702	1	4073	tags=40%, list=33%, signal=60%
KEGG_ALANINE_ASPARTATE_AND_GLUTAMATE_METABOLISM	-1.05	-0.34	0.411	0.711	1	6396	tags=64%, list=51%, signal=131%
KEGG_VASCULAR_SMOOTH_MUSCLE_CONTRACTION	-1.03	-0.27	0.444	0.768	1	4575	tags=43%, list=37%, signal=68%
KEGG_CHRONIC_MYELOID_LEUKEMIA	-1.02	-0.26	0.456	0.767	1	4416	tags=41%, list=36%, signal=64%
KEGG_CYTOSOLIC_DNA_SENSING_PATHWAY	-1.01	-0.3	0.46	0.786	1	4065	tags=43%, list=33%, signal=64%
KEGG_VIBRIO_CHOLERAE_INFECTION	-1	-0.27	0.479	0.805	1	5730	tags=53%, list=46%, signal=99%
KEGG_FC_GAMMA_R_MEDIATED_PHAGOCYTOSIS	-1	-0.25	0.503	0.798	1	4561	tags=43%, list=37%, signal=67%
KEGG_COLORECTAL_CANCER	-1	-0.26	0.497	0.796	1	2554	tags=29%, list=21%, signal=36%
KEGG_ADIPOCYTOKINE_SIGNALING_PATHWAY	-0.98	-0.27	0.525	0.836	1	4132	tags=38%, list=33%, signal=57%
KEGG_INTESTINAL_IMMUNE_NETWORK_FOR_IGA_PRODUCTION	-0.97	-0.29	0.524	0.831	1	3687	tags=43%, list=30%, signal=61%
KEGG_TYPE_II_DIABETES_MELLITUS	-0.95	-0.28	0.558	0.881	1	2344	tags=24%, list=19%, signal=30%
KEGG_N_GLYCAN_BIOSYNTHESIS	-0.94	-0.26	0.602	0.901	1	6146	tags=60%, list=49%, signal=118%
KEGG_MELANOGENESIS	-0.93	-0.25	0.59	0.894	1	5645	tags=48%, list=45%, signal=88%
KEGG_BASAL_CELL_CARCINOMA	-0.93	-0.29	0.568	0.886	1	3007	tags=32%, list=24%, signal=42%
KEGG_B_CELL_RECEPTOR_SIGNALING_PATHWAY	-0.93	-0.24	0.604	0.885	1	3944	tags=35%, list=32%, signal=51%
KEGG_BLADDER_CANCER	-0.91	-0.27	0.626	0.923	1	2431	tags=26%, list=20%, signal=32%
KEGG_PHOSPHATIDYLINOSITOL_SIGNALING_SYSTEM	-0.91	-0.23	0.644	0.915	1	8400	tags=76%, list=68%, signal=233%
KEGG_AXON_GUIDANCE	-0.89	-0.23	0.679	0.934	1	3327	tags=31%, list=27%, signal=42%
KEGG_THYROID_CANCER	-0.88	-0.28	0.631	0.943	1	3735	tags=43%, list=30%, signal=62%
KEGG_GLYCEROPHOSPHOLIPID_METABOLISM	-0.88	-0.23	0.673	0.944	1	5708	tags=46%, list=46%, signal=85%
KEGG_INOSITOL_PHOSPHATE_METABOLISM	-0.87	-0.24	0.707	0.943	1	7887	tags=67%, list=63%, signal=182%
KEGG_PORPHYRIN_AND_CHLOROPHYLL_METABOLISM	-0.87	-0.28	0.669	0.933	1	7682	tags=80%, list=62%, signal=209%
KEGG_GLUTATHIONE_METABOLISM	-0.87	-0.26	0.683	0.933	1	5503	tags=57%, list=44%, signal=101%
KEGG_RIG_I_LIKE_RECEPTOR_SIGNALING_PATHWAY	-0.86	-0.23	0.7	0.938	1	4527	tags=38%, list=36%, signal=60%
KEGG_NON_SMALL_CELL_LUNG_CANCER	-0.86	-0.23	0.71	0.935	1	2675	tags=23%, list=22%, signal=30%
KEGG_PROSTATE_CANCER	-0.85	-0.22	0.746	0.93	1	2019	tags=22%, list=16%, signal=26%
KEGG_ERBB_SIGNALING_PATHWAY	-0.85	-0.22	0.726	0.925	1	2442	tags=24%, list=20%, signal=30%
KEGG_NICOTINATE_AND_NICOTINAMIDE_METABOLISM	-0.85	-0.29	0.691	0.924	1	1740	tags=19%, list=14%, signal=22%
KEGG_FOCAL_ADHESION	-0.84	-0.2	0.786	0.927	1	4603	tags=39%, list=37%, signal=62%
KEGG_PANCREATIC_CANCER	-0.84	-0.22	0.755	0.919	1	5230	tags=41%, list=42%, signal=70%
KEGG_CHEMOKINE_SIGNALING_PATHWAY	-0.84	-0.2	0.807	0.914	1	4603	tags=38%, list=37%, signal=60%
KEGG_GLYCEROLIPID_METABOLISM	-0.82	-0.24	0.747	0.931	1	7350	tags=74%, list=59%, signal=181%
KEGG_HEDGEHOG_SIGNALING_PATHWAY	-0.82	-0.25	0.731	0.922	1	5241	tags=42%, list=42%, signal=72%
KEGG_LEUKOCYTE_TRANSENDOTHELIAL_MIGRATION	-0.81	-0.21	0.776	0.927	1	5543	tags=49%, list=45%, signal=88%
KEGG_HISTIDINE_METABOLISM	-0.81	-0.28	0.724	0.924	1	3100	tags=33%, list=25%, signal=44%
KEGG_T_CELL_RECEPTOR_SIGNALING_PATHWAY	-0.8	-0.2	0.844	0.93	1	3879	tags=33%, list=31%, signal=48%
KEGG_TYROSINE_METABOLISM	-0.79	-0.26	0.767	0.937	1	5880	tags=56%, list=47%, signal=105%
KEGG_DRUG_METABOLISM_OTHER_ENZYMES	-0.78	-0.26	0.77	0.933	1	1992	tags=25%, list=16%, signal=30%
KEGG_ENDOCYTOSIS	-0.78	-0.18	0.894	0.925	1	6677	tags=55%, list=54%, signal=117%
KEGG_TRYPTOPHAN_METABOLISM	-0.78	-0.26	0.792	0.919	1	4878	tags=63%, list=39%, signal=104%
KEGG_ADHERENS_JUNCTION	-0.76	-0.2	0.851	0.942	1	3528	tags=34%, list=28%, signal=47%
KEGG_VEGF_SIGNALING_PATHWAY	-0.75	-0.2	0.854	0.945	1	4560	tags=36%, list=37%, signal=56%
KEGG_AMYOTROPHIC_LATERAL_SCLEROSIS_ALS	-0.74	-0.21	0.865	0.947	1	4527	tags=38%, list=36%, signal=60%
KEGG_GLIOMA	-0.74	-0.2	0.871	0.941	1	2431	tags=23%, list=20%, signal=28%
KEGG_PATHWAYS_IN_CANCER	-0.72	-0.16	0.962	0.951	1	5501	tags=41%, list=44%, signal=73%
KEGG_NOD_LIKE_RECEPTOR_SIGNALING_PATHWAY	-0.68	-0.19	0.906	0.977	1	3879	tags=33%, list=31%, signal=48%
KEGG_MAPK_SIGNALING_PATHWAY	-0.65	-0.15	0.98	0.992	1	4674	tags=34%, list=38%, signal=54%
KEGG_GLYCOSAMINOGLYCAN_BIOSYNTHESIS_CHONDROITIN_SULFATE	-0.64	-0.22	0.91	0.992	1	5486	tags=44%, list=44%, signal=78%
KEGG_PRION_DISEASES	-0.63	-0.2	0.925	0.988	1	6331	tags=50%, list=51%, signal=102%
KEGG_APOPTOSIS	-0.63	-0.16	0.968	0.982	1	4187	tags=33%, list=34%, signal=50%
KEGG_LYSOSOME	-0.62	-0.15	0.977	0.976	1	7213	tags=56%, list=58%, signal=133%
KEGG_NOTCH_SIGNALING_PATHWAY	-0.61	-0.18	0.949	0.975	1	6706	tags=57%, list=54%, signal=123%
KEGG_SMALL_CELL_LUNG_CANCER	-0.57	-0.15	0.986	0.983	1	3879	tags=27%, list=31%, signal=38%
KEGG_SPHINGOLIPID_METABOLISM	-0.44	-0.13	0.994	0.998	1	5897	tags=41%, list=47%, signal=77%

## Sheet: Table S7
Table S7. Differentially regulated pathways from scRNAseq clusters in KAI-3 and NK-S1 cell-lines following BCV treatment
Pathway	Cell-line	Cluster	pval	padj	log2err	ES	NES	size
HALLMARK_G2M_CHECKPOINT	KAI-3	3	0.00382967	0.104802	0.431708	-0.66953	-1.23027	169
HALLMARK_MYC_TARGETS_V1	KAI-3	3	0.00687845	0.104802	0.407018	-0.661282	-1.21597	175
HALLMARK_WNT_BETA_CATENIN_SIGNALING	KAI-3	3	0.00846386	0.104802	0.38073	-0.788125	-1.34885	31
HALLMARK_KRAS_SIGNALING_DN	KAI-3	3	0.00873348	0.104802	0.38073	-0.730167	-1.31748	67
HALLMARK_UV_RESPONSE_DN	KAI-3	3	0.0152003	0.145923	0.38073	-0.6845	-1.25235	105
HALLMARK_REACTIVE_OXYGEN_SPECIES_PATHWAY	KAI-3	3	0.0236616	0.171257	0.352488	0.552706	1.35949	40
HALLMARK_E2F_TARGETS	KAI-3	3	0.024975	0.171257	0.287857	-0.647347	-1.19026	163
HALLMARK_APICAL_JUNCTION	KAI-3	3	0.034034	0.204204	0.245042	-0.663197	-1.2135	109
HALLMARK_MYC_TARGETS_V2	KAI-3	3	0.0482546	0.257358	0.206588	-0.705835	-1.26219	55
KEGG_RIBOSOME	KAI-3	3	6.14352e-05	0.0114269	0.538434	0.623166	1.70242	77
KEGG_REGULATION_OF_ACTIN_CYTOSKELETON	KAI-3	3	0.00817001	0.58125	0.38073	-0.679876	-1.25075	130
KEGG_GNRH_SIGNALING_PATHWAY	KAI-3	3	0.015299	0.58125	0.38073	-0.732256	-1.31112	57
KEGG_PATHOGENIC_ESCHERICHIA_COLI_INFECTION	KAI-3	3	0.0258407	0.58125	0.352488	-0.749379	-1.31242	39
KEGG_LONG_TERM_POTENTIATION	KAI-3	3	0.0258407	0.58125	0.352488	-0.74939	-1.31244	39
KEGG_NATURAL_KILLER_CELL_MEDIATED_CYTOTOXICITY	KAI-3	3	0.0261833	0.58125	0.282013	-0.689975	-1.25595	81
KEGG_CYTOKINE_CYTOKINE_RECEPTOR_INTERACTION	KAI-3	3	0.0269119	0.58125	0.352488	-0.668216	-1.22773	116
KEGG_CALCIUM_SIGNALING_PATHWAY	KAI-3	3	0.0373737	0.58125	0.234393	-0.684521	-1.24207	77
KEGG_FC_EPSILON_RI_SIGNALING_PATHWAY	KAI-3	3	0.0422245	0.58125	0.222056	-0.706066	-1.2625	54
KEGG_GLYCEROLIPID_METABOLISM	KAI-3	3	0.0439443	0.58125	0.222056	-0.750294	-1.28312	30
HALLMARK_MYC_TARGETS_V1	KAI-3	4	6.27943e-36	3.13972e-34	1.55654	-0.949816	-2.42165	180
HALLMARK_OXIDATIVE_PHOSPHORYLATION	KAI-3	4	1.7104e-09	4.276e-08	0.788187	-0.829637	-2.07648	173
HALLMARK_P53_PATHWAY	KAI-3	4	2.48789e-05	0.000414648	0.57561	0.820148	1.58662	172
HALLMARK_TNFA_SIGNALING_VIA_NFKB	KAI-3	4	0.000157103	0.00196378	0.518848	0.810779	1.55256	153
HALLMARK_IL6_JAK_STAT3_SIGNALING	KAI-3	4	0.0102691	0.0897824	0.38073	0.812934	1.4105	65
HALLMARK_APOPTOSIS	KAI-3	4	0.0107739	0.0897824	0.38073	0.772881	1.44699	122
HALLMARK_GLYCOLYSIS	KAI-3	4	0.0256502	0.181539	0.352488	-0.590884	-1.42943	147
HALLMARK_ANGIOGENESIS	KAI-3	4	0.0290462	0.181539	0.352488	0.890826	1.48999	15
HALLMARK_MYC_TARGETS_V2	KAI-3	4	0.0397286	0.207129	0.321776	-0.724053	-1.34592	52
HALLMARK_MTORC1_SIGNALING	KAI-3	4	0.0437313	0.207129	0.321776	-0.513431	-1.29636	177
HALLMARK_APICAL_SURFACE	KAI-3	4	0.0489335	0.207129	0.227987	0.830181	1.37608	33
HALLMARK_XENOBIOTIC_METABOLISM	KAI-3	4	0.049711	0.207129	0.216543	0.709014	1.33859	132
KEGG_RIBOSOME	KAI-3	4	1.66353e-16	3.09416e-14	1.04763	-0.951067	-1.96806	78
KEGG_SPLICEOSOME	KAI-3	4	6.90531e-10	6.42194e-08	0.801216	-0.88484	-1.99718	107
KEGG_P53_SIGNALING_PATHWAY	KAI-3	4	2.75167e-06	0.000170604	0.627257	0.910393	1.59981	60
KEGG_GLYCOLYSIS_GLUCONEOGENESIS	KAI-3	4	4.26292e-06	0.000198226	0.610527	-0.931352	-1.64208	36
KEGG_PATHOGENIC_ESCHERICHIA_COLI_INFECTION	KAI-3	4	1.13919e-05	0.000423779	0.593325	-0.91071	-1.60155	41
KEGG_PARKINSONS_DISEASE	KAI-3	4	1.59921e-05	0.000495754	0.57561	-0.80727	-1.80238	104
KEGG_VIRAL_MYOCARDITIS	KAI-3	4	0.000104661	0.002781	0.538434	-0.869143	-1.65655	54
KEGG_ASTHMA	KAI-3	4	0.000123364	0.00286822	0.518848	-0.94799	-1.53521	20
KEGG_INTESTINAL_IMMUNE_NETWORK_FOR_IGA_PRODUCTION	KAI-3	4	0.000309619	0.00639879	0.498493	-0.897349	-1.54708	34
KEGG_OXIDATIVE_PHOSPHORYLATION	KAI-3	4	0.000364364	0.00677717	0.498493	-0.767239	-1.73136	105
KEGG_PYRUVATE_METABOLISM	KAI-3	4	0.000435319	0.00736085	0.498493	-0.900786	-1.53971	32
KEGG_HUNTINGTONS_DISEASE	KAI-3	4	0.000482082	0.00747226	0.498493	-0.714489	-1.69373	153
KEGG_BLADDER_CANCER	KAI-3	4	0.00187291	0.026797	0.45506	0.890294	1.53377	33
KEGG_PROTEASOME	KAI-3	4	0.00218391	0.0290149	0.431708	-0.852715	-1.50564	39
KEGG_CHEMOKINE_SIGNALING_PATHWAY	KAI-3	4	0.00450727	0.0558901	0.407018	0.78308	1.47414	126
KEGG_ERBB_SIGNALING_PATHWAY	KAI-3	4	0.00544317	0.0632769	0.407018	0.824356	1.46814	72
KEGG_CYTOKINE_CYTOKINE_RECEPTOR_INTERACTION	KAI-3	4	0.00615995	0.0673515	0.407018	0.764399	1.47061	149
KEGG_ANTIGEN_PROCESSING_AND_PRESENTATION	KAI-3	4	0.00681356	0.0673515	0.407018	-0.803317	-1.53109	54
KEGG_PATHWAYS_IN_CANCER	KAI-3	4	0.00750854	0.0673515	0.407018	0.705746	1.4146	255
KEGG_PROPANOATE_METABOLISM	KAI-3	4	0.00755848	0.0673515	0.407018	-0.885102	-1.47069	25
KEGG_GLIOMA	KAI-3	4	0.0076042	0.0673515	0.407018	0.847235	1.47488	50
KEGG_CHRONIC_MYELOID_LEUKEMIA	KAI-3	4	0.00924523	0.0781642	0.38073	0.822733	1.44776	61
KEGG_CITRATE_CYCLE_TCA_CYCLE	KAI-3	4	0.010802	0.0873552	0.38073	-0.881714	-1.46376	24
KEGG_MELANOMA	KAI-3	4	0.0113109	0.0876596	0.38073	0.839069	1.46079	52
KEGG_LONG_TERM_POTENTIATION	KAI-3	4	0.0137822	0.102539	0.38073	0.832376	1.44913	52
KEGG_GNRH_SIGNALING_PATHWAY	KAI-3	4	0.0166544	0.118016	0.352488	0.799915	1.42458	73
KEGG_COMPLEMENT_AND_COAGULATION_CASCADES	KAI-3	4	0.0176289	0.118016	0.352488	0.859579	1.47433	34
KEGG_TERPENOID_BACKBONE_BIOSYNTHESIS	KAI-3	4	0.018301	0.118016	0.352488	-0.938163	-1.60526	11
KEGG_RETINOL_METABOLISM	KAI-3	4	0.0184004	0.118016	0.352488	0.903131	1.4977	18
KEGG_T_CELL_RECEPTOR_SIGNALING_PATHWAY	KAI-3	4	0.0194415	0.120537	0.352488	0.787142	1.43216	85
KEGG_PROSTATE_CANCER	KAI-3	4	0.0261554	0.156932	0.352488	0.783271	1.39649	74
KEGG_DORSO_VENTRAL_AXIS_FORMATION	KAI-3	4	0.0333333	0.19058	0.276501	0.891055	1.48458	19
KEGG_ALZHEIMERS_DISEASE	KAI-3	4	0.0338126	0.19058	0.321776	-0.593499	-1.41684	138
KEGG_MELANOGENESIS	KAI-3	4	0.0355781	0.194633	0.271289	0.787212	1.39274	65
KEGG_NON_SMALL_CELL_LUNG_CANCER	KAI-3	4	0.0392405	0.208535	0.257206	0.803331	1.39764	46
KEGG_GLYCOSAMINOGLYCAN_BIOSYNTHESIS_CHONDROITIN_SULFATE	KAI-3	4	0.0407911	0.20866	0.248911	0.884366	1.46658	18
KEGG_ENDOMETRIAL_CANCER	KAI-3	4	0.0419314	0.20866	0.248911	0.797794	1.38766	47
KEGG_SMALL_CELL_LUNG_CANCER	KAI-3	4	0.0426295	0.20866	0.321776	0.7724	1.38351	75
KEGG_HEDGEHOG_SIGNALING_PATHWAY	KAI-3	4	0.0443599	0.211563	0.24134	0.841011	1.4423	31
HALLMARK_MYC_TARGETS_V1	KAI-3	2	8.0605e-17	4.03025e-15	1.05746	-0.917257	-1.68426	191
HALLMARK_OXIDATIVE_PHOSPHORYLATION	KAI-3	2	2.78299e-13	6.95748e-12	0.932595	-0.906469	-1.66123	184
HALLMARK_E2F_TARGETS	KAI-3	2	3.75327e-10	6.25544e-09	0.814036	-0.893991	-1.63609	180
HALLMARK_DNA_REPAIR	KAI-3	2	3.27577e-08	4.09471e-07	0.719513	-0.892838	-1.60803	135
HALLMARK_FATTY_ACID_METABOLISM	KAI-3	2	0.000167963	0.00167963	0.518848	-0.859301	-1.52243	118
HALLMARK_MYC_TARGETS_V2	KAI-3	2	0.000351617	0.00293014	0.498493	-0.900107	-1.46919	55
HALLMARK_UV_RESPONSE_DN	KAI-3	2	0.000443827	0.0031702	0.498493	0.796565	1.70054	104
HALLMARK_MTORC1_SIGNALING	KAI-3	2	0.000528141	0.00330088	0.477271	-0.811258	-1.48404	176
HALLMARK_G2M_CHECKPOINT	KAI-3	2	0.000838539	0.00465855	0.477271	-0.800516	-1.46705	184
HALLMARK_GLYCOLYSIS	KAI-3	2	0.00287716	0.0143858	0.431708	-0.805109	-1.45147	137
HALLMARK_ADIPOGENESIS	KAI-3	2	0.00421999	0.0191818	0.407018	-0.762978	-1.39033	160
HALLMARK_XENOBIOTIC_METABOLISM	KAI-3	2	0.00895172	0.0372988	0.38073	-0.784954	-1.40301	124
HALLMARK_KRAS_SIGNALING_UP	KAI-3	2	0.0116128	0.0446646	0.38073	0.668984	1.4258	109
HALLMARK_UNFOLDED_PROTEIN_RESPONSE	KAI-3	2	0.0130461	0.0465932	0.38073	-0.802958	-1.38768	97
HALLMARK_APICAL_SURFACE	KAI-3	2	0.022541	0.0751367	0.352488	0.89307	1.52404	26
KEGG_RIBOSOME	KAI-3	2	3.81789e-12	7.10127e-10	0.887075	-0.944348	-1.59423	85
KEGG_PARKINSONS_DISEASE	KAI-3	2	1.94738e-08	1.81107e-06	0.733762	-0.907753	-1.57745	106
KEGG_OXIDATIVE_PHOSPHORYLATION	KAI-3	2	6.10982e-08	3.78809e-06	0.704976	-0.901398	-1.57667	111
KEGG_HUNTINGTONS_DISEASE	KAI-3	2	1.36428e-05	0.000634389	0.593325	-0.868086	-1.57434	150
KEGG_CARDIAC_MUSCLE_CONTRACTION	KAI-3	2	1.80148e-05	0.000670152	0.57561	-0.92205	-1.47478	53
KEGG_SPLICEOSOME	KAI-3	2	5.36496e-05	0.00166314	0.557332	-0.872531	-1.52871	113
KEGG_ALDOSTERONE_REGULATED_SODIUM_REABSORPTION	KAI-3	2	0.000299202	0.00795022	0.498493	0.941382	1.66571	29
KEGG_SYSTEMIC_LUPUS_ERYTHEMATOSUS	KAI-3	2	0.00107686	0.0231977	0.45506	-0.870486	-1.46017	79
KEGG_MAPK_SIGNALING_PATHWAY	KAI-3	2	0.00112247	0.0231977	0.45506	0.652759	1.44772	183
KEGG_CYTOKINE_CYTOKINE_RECEPTOR_INTERACTION	KAI-3	2	0.00169328	0.0314951	0.45506	0.726868	1.57858	130
KEGG_PROTEASOME	KAI-3	2	0.00211219	0.034806	0.431708	-0.904403	-1.38973	41
KEGG_NOTCH_SIGNALING_PATHWAY	KAI-3	2	0.00224555	0.034806	0.431708	0.915214	1.66155	36
KEGG_JAK_STAT_SIGNALING_PATHWAY	KAI-3	2	0.00270875	0.0385292	0.431708	0.774678	1.64843	96
KEGG_DNA_REPLICATION	KAI-3	2	0.00290005	0.0385292	0.431708	-0.911085	-1.37313	33
KEGG_T_CELL_RECEPTOR_SIGNALING_PATHWAY	KAI-3	2	0.00435819	0.0514007	0.407018	0.765674	1.60203	88
KEGG_HEDGEHOG_SIGNALING_PATHWAY	KAI-3	2	0.0045263	0.0514007	0.407018	0.91694	1.61571	28
KEGG_NATURAL_KILLER_CELL_MEDIATED_CYTOTOXICITY	KAI-3	2	0.00469791	0.0514007	0.407018	0.770276	1.61637	89
KEGG_ALZHEIMERS_DISEASE	KAI-3	2	0.00941414	0.0972464	0.38073	-0.779296	-1.39795	134
KEGG_ERBB_SIGNALING_PATHWAY	KAI-3	2	0.010225	0.0972464	0.38073	0.722958	1.45588	72
KEGG_GLYCOLYSIS_GLUCONEOGENESIS	KAI-3	2	0.0106564	0.0972464	0.38073	-0.897235	-1.35394	34
KEGG_SPHINGOLIPID_METABOLISM	KAI-3	2	0.0109794	0.0972464	0.38073	0.900978	1.56076	27
KEGG_TOLL_LIKE_RECEPTOR_SIGNALING_PATHWAY	KAI-3	2	0.0116044	0.0981098	0.38073	0.769623	1.52207	70
KEGG_ADIPOCYTOKINE_SIGNALING_PATHWAY	KAI-3	2	0.0121501	0.0982575	0.38073	0.846091	1.61913	48
KEGG_PROSTATE_CANCER	KAI-3	2	0.0136064	0.10545	0.38073	0.70385	1.4174	72
KEGG_CHEMOKINE_SIGNALING_PATHWAY	KAI-3	2	0.0185177	0.137771	0.352488	0.639127	1.3801	125
KEGG_NEUROACTIVE_LIGAND_RECEPTOR_INTERACTION	KAI-3	2	0.0212915	0.152316	0.352488	0.684342	1.43179	82
KEGG_APOPTOSIS	KAI-3	2	0.0226196	0.155824	0.352488	0.765953	1.50215	66
KEGG_CHRONIC_MYELOID_LEUKEMIA	KAI-3	2	0.0241199	0.160225	0.352488	0.726675	1.42802	67
KEGG_GLUTATHIONE_METABOLISM	KAI-3	2	0.0260602	0.167144	0.352488	-0.890864	-1.31354	30
KEGG_FC_EPSILON_RI_SIGNALING_PATHWAY	KAI-3	2	0.0282089	0.174124	0.352488	0.727815	1.4256	60
KEGG_B_CELL_RECEPTOR_SIGNALING_PATHWAY	KAI-3	2	0.0292641	0.174124	0.352488	0.741379	1.45426	62
KEGG_FOCAL_ADHESION	KAI-3	2	0.0301331	0.174124	0.352488	0.574904	1.25125	141
KEGG_DORSO_VENTRAL_AXIS_FORMATION	KAI-3	2	0.030893	0.174124	0.352488	0.91079	1.52724	20
KEGG_PURINE_METABOLISM	KAI-3	2	0.0355505	0.194482	0.257206	-0.742572	-1.32583	129
KEGG_ANTIGEN_PROCESSING_AND_PRESENTATION	KAI-3	2	0.0388889	0.206667	0.271289	-0.855154	-1.33484	45
KEGG_PYRIMIDINE_METABOLISM	KAI-3	2	0.0425	0.219202	0.245042	-0.771393	-1.31111	89
KEGG_BASE_EXCISION_REPAIR	KAI-3	2	0.0436047	0.219202	0.261664	-0.872846	-1.29969	31
KEGG_PANCREATIC_CANCER	KAI-3	2	0.0454929	0.222676	0.321776	0.71495	1.40162	63
KEGG_PHOSPHATIDYLINOSITOL_SIGNALING_SYSTEM	KAI-3	2	0.047261	0.225398	0.321776	0.716244	1.40204	65
KEGG_CELL_ADHESION_MOLECULES_CAMS	KAI-3	2	0.0497608	0.225837	0.321776	0.703843	1.40862	71
KEGG_NON_SMALL_CELL_LUNG_CANCER	KAI-3	2	0.0497813	0.225837	0.321776	0.763372	1.45645	47
HALLMARK_G2M_CHECKPOINT	NK-S1	0	3.3e-07	1.65e-05	0.674963	-0.963855	-1.22795	177
HALLMARK_E2F_TARGETS	NK-S1	0	1.27e-06	3.16e-05	0.643552	-0.961329	-1.22132	185
HALLMARK_MITOTIC_SPINDLE	NK-S1	0	9.47e-06	0.000157885	0.593325	-0.961473	-1.24169	139
HALLMARK_SPERMATOGENESIS	NK-S1	0	0.0033578	0.0419725	0.431708	-0.960943	-1.30273	60
HALLMARK_ANGIOGENESIS	NK-S1	0	0.0173508	0.173508	0.352488	0.929728	1.45755	15
HALLMARK_MYOGENESIS	NK-S1	0	0.0276429	0.230358	0.352488	0.633761	1.46825	89
KEGG_RIBOSOME	NK-S1	0	3.95109e-10	7.34903e-08	0.814036	0.931947	2.03648	77
KEGG_CYTOKINE_CYTOKINE_RECEPTOR_INTERACTION	NK-S1	0	0.000702936	0.0653731	0.477271	0.71724	1.66298	102
KEGG_OXIDATIVE_PHOSPHORYLATION	NK-S1	0	0.00115945	0.0718856	0.45506	0.766875	1.65448	74
KEGG_PARKINSONS_DISEASE	NK-S1	0	0.0076975	0.357934	0.407018	0.707794	1.52702	74
KEGG_LYSOSOME	NK-S1	0	0.0107516	0.399961	0.38073	0.654761	1.45695	83
KEGG_CELL_CYCLE	NK-S1	0	0.0152708	0.473394	0.38073	-0.935196	-1.22314	101
KEGG_OOCYTE_MEIOSIS	NK-S1	0	0.0274946	0.669827	0.352488	-0.94433	-1.25724	67
KEGG_ALZHEIMERS_DISEASE	NK-S1	0	0.0291341	0.669827	0.352488	0.571296	1.3073	97
KEGG_JAK_STAT_SIGNALING_PATHWAY	NK-S1	0	0.032411	0.669827	0.321776	0.65375	1.37599	69
KEGG_PROGESTERONE_MEDIATED_OOCYTE_MATURATION	NK-S1	0	0.0414847	0.756719	0.231127	-0.941039	-1.25363	57
KEGG_ECM_RECEPTOR_INTERACTION	NK-S1	0	0.0470183	0.756719	0.222056	-0.953153	-1.26877	38
HALLMARK_OXIDATIVE_PHOSPHORYLATION	NK-S1	1	6.15e-10	3.07e-08	0.801216	-0.91239	-1.27853	191
HALLMARK_MYC_TARGETS_V1	NK-S1	1	3.32e-09	8.29e-08	0.774939	-0.908185	-1.27228	192
HALLMARK_FATTY_ACID_METABOLISM	NK-S1	1	0.00107132	0.0178553	0.45506	-0.883417	-1.2256	120
HALLMARK_UV_RESPONSE_DN	NK-S1	1	0.0032883	0.039003	0.431708	0.711629	1.62526	108
HALLMARK_KRAS_SIGNALING_DN	NK-S1	1	0.00431213	0.039003	0.407018	0.779935	1.6561	74
HALLMARK_DNA_REPAIR	NK-S1	1	0.00468036	0.039003	0.407018	-0.861644	-1.20276	138
HALLMARK_MTORC1_SIGNALING	NK-S1	1	0.0068109	0.0486493	0.407018	-0.84738	-1.18617	176
HALLMARK_UNFOLDED_PROTEIN_RESPONSE	NK-S1	1	0.0137456	0.0859102	0.38073	-0.868941	-1.20363	97
HALLMARK_ADIPOGENESIS	NK-S1	1	0.027	0.15	0.276501	-0.837996	-1.17238	160
HALLMARK_GLYCOLYSIS	NK-S1	1	0.039196	0.179346	0.227987	-0.831817	-1.16078	140
HALLMARK_P53_PATHWAY	NK-S1	1	0.042	0.179346	0.21925	-0.830165	-1.16116	155
HALLMARK_E2F_TARGETS	NK-S1	1	0.043043	0.179346	0.216543	-0.820946	-1.15006	192
KEGG_RIBOSOME	NK-S1	1	1.51786e-13	2.82322e-11	0.943632	-0.962676	-1.33249	86
KEGG_ARRHYTHMOGENIC_RIGHT_VENTRICULAR_CARDIOMYOPATHY_ARVC	NK-S1	1	5.97873e-05	0.0030246	0.557332	-0.94034	-1.27027	45
KEGG_CARDIAC_MUSCLE_CONTRACTION	NK-S1	1	6.88536e-05	0.0030246	0.538434	-0.934419	-1.26724	48
KEGG_HUNTINGTONS_DISEASE	NK-S1	1	7.07162e-05	0.0030246	0.538434	-0.887491	-1.23832	154
KEGG_ALZHEIMERS_DISEASE	NK-S1	1	8.13065e-05	0.0030246	0.538434	-0.886676	-1.23462	138
KEGG_OXIDATIVE_PHOSPHORYLATION	NK-S1	1	0.000142847	0.00442824	0.518848	-0.895488	-1.24272	115
KEGG_PARKINSONS_DISEASE	NK-S1	1	0.000476446	0.0125587	0.498493	-0.892644	-1.23798	109
KEGG_HYPERTROPHIC_CARDIOMYOPATHY_HCM	NK-S1	1	0.000540158	0.0125587	0.477271	-0.922715	-1.24922	51
KEGG_DILATED_CARDIOMYOPATHY	NK-S1	1	0.00126647	0.0261737	0.45506	-0.910927	-1.23957	58
KEGG_ECM_RECEPTOR_INTERACTION	NK-S1	1	0.00465726	0.086625	0.407018	-0.908447	-1.22851	44
KEGG_SYSTEMIC_LUPUS_ERYTHEMATOSUS	NK-S1	1	0.00632934	0.105284	0.407018	-0.878899	-1.21703	91
KEGG_PROTEASOME	NK-S1	1	0.00679249	0.105284	0.407018	-0.911689	-1.22868	42
KEGG_SPLICEOSOME	NK-S1	1	0.0133068	0.18903	0.38073	-0.85574	-1.18951	120
KEGG_ARACHIDONIC_ACID_METABOLISM	NK-S1	1	0.014228	0.18903	0.38073	-0.928327	-1.24079	24
KEGG_SULFUR_METABOLISM	NK-S1	1	0.0234544	0.290834	0.352488	0.968764	1.49023	7
KEGG_RIBOFLAVIN_METABOLISM	NK-S1	1	0.0270474	0.302328	0.352488	-0.951665	-1.26459	12
KEGG_RNA_POLYMERASE	NK-S1	1	0.0276321	0.302328	0.352488	-0.914748	-1.2243	25
KEGG_GLUTATHIONE_METABOLISM	NK-S1	1	0.0397351	0.410596	0.237794	-0.899863	-1.20857	32
KEGG_DRUG_METABOLISM_CYTOCHROME_P450	NK-S1	1	0.0448113	0.438679	0.231127	-0.917607	-1.22361	19
KEGG_METABOLISM_OF_XENOBIOTICS_BY_CYTOCHROME_P450	NK-S1	1	0.0484634	0.450709	0.222056	-0.918265	-1.22514	18
HALLMARK_E2F_TARGETS	NK-S1	2	0.00317839	0.15892	0.431708	0.836805	1.56988	164
HALLMARK_UNFOLDED_PROTEIN_RESPONSE	NK-S1	2	0.0125147	0.258678	0.38073	-0.838959	-1.79371	88
HALLMARK_BILE_ACID_METABOLISM	NK-S1	2	0.0235248	0.258678	0.352488	0.795451	1.39434	61
HALLMARK_PROTEIN_SECRETION	NK-S1	2	0.0277988	0.258678	0.352488	-0.6889	-1.41212	59
HALLMARK_DNA_REPAIR	NK-S1	2	0.0283261	0.258678	0.352488	0.786832	1.43767	102
HALLMARK_G2M_CHECKPOINT	NK-S1	2	0.0343348	0.258678	0.252961	0.717463	1.33944	149
HALLMARK_PEROXISOME	NK-S1	2	0.036215	0.258678	0.257206	0.768059	1.35761	63
HALLMARK_KRAS_SIGNALING_DN	NK-S1	2	0.0422535	0.264085	0.237794	0.760074	1.34722	69
KEGG_MISMATCH_REPAIR	NK-S1	2	0.00530275	0.280191	0.407018	0.907391	1.38721	21
KEGG_DNA_REPLICATION	NK-S1	2	0.00611113	0.280191	0.407018	0.913782	1.51225	35
KEGG_PYRIMIDINE_METABOLISM	NK-S1	2	0.00700525	0.280191	0.407018	0.841183	1.48394	70
KEGG_AMINOACYL_TRNA_BIOSYNTHESIS	NK-S1	2	0.0085614	0.280191	0.38073	-0.912904	-1.71853	29
KEGG_PURINE_METABOLISM	NK-S1	2	0.00905963	0.280191	0.38073	0.799515	1.45668	100
KEGG_PROTEIN_EXPORT	NK-S1	2	0.0100397	0.280191	0.38073	-0.899663	-1.59851	20
KEGG_NUCLEOTIDE_EXCISION_REPAIR	NK-S1	2	0.0137602	0.280191	0.38073	0.849256	1.40491	36
KEGG_BASE_EXCISION_REPAIR	NK-S1	2	0.0139016	0.280191	0.38073	0.866543	1.3752	27
KEGG_PYRUVATE_METABOLISM	NK-S1	2	0.0150404	0.280191	0.38073	0.882365	1.34896	21
KEGG_CARDIAC_MUSCLE_CONTRACTION	NK-S1	2	0.01649	0.280191	0.352488	0.819442	1.35882	37
KEGG_PPAR_SIGNALING_PATHWAY	NK-S1	2	0.0165704	0.280191	0.352488	0.8585	1.38351	30
KEGG_SMALL_CELL_LUNG_CANCER	NK-S1	2	0.0232272	0.360022	0.352488	0.792573	1.36623	54
KEGG_GLYCEROLIPID_METABOLISM	NK-S1	2	0.0328698	0.470291	0.282013	0.844023	1.33946	27
KEGG_ONE_CARBON_POOL_BY_FOLATE	NK-S1	2	0.0383091	0.508964	0.266351	0.910034	1.30454	12
KEGG_MELANOMA	NK-S1	2	0.0443038	0.538907	0.24134	0.812845	1.30994	30
KEGG_BIOSYNTHESIS_OF_UNSATURATED_FATTY_ACIDS	NK-S1	2	0.0463576	0.538907	0.24134	0.901749	1.29528	13
HALLMARK_UV_RESPONSE_DN	NK-S1	5	0.000105186	0.0046282	0.538434	-0.829777	-1.31612	105
HALLMARK_MITOTIC_SPINDLE	NK-S1	5	0.00109529	0.0240964	0.45506	-0.779752	-1.25002	174
HALLMARK_IL2_STAT5_SIGNALING	NK-S1	5	0.00547106	0.0802423	0.407018	-0.776751	-1.2438	146
HALLMARK_HEME_METABOLISM	NK-S1	5	0.025	0.187375	0.287857	-0.753738	-1.20464	139
HALLMARK_COAGULATION	NK-S1	5	0.0286299	0.187375	0.271289	-0.797289	-1.24513	64
HALLMARK_KRAS_SIGNALING_DN	NK-S1	5	0.0306435	0.187375	0.261664	-0.789114	-1.2348	67
HALLMARK_REACTIVE_OXYGEN_SPECIES_PATHWAY	NK-S1	5	0.0324889	0.187375	0.321776	0.691592	1.47836	40
HALLMARK_ESTROGEN_RESPONSE_EARLY	NK-S1	5	0.0340681	0.187375	0.245042	-0.754238	-1.20178	125
HALLMARK_ANGIOGENESIS	NK-S1	5	0.041323	0.202024	0.321776	0.909929	1.54892	16
KEGG_RIBOSOME	NK-S1	5	2.6e-12	4.78e-10	0.898671	0.97168	2.18457	86
KEGG_PARKINSONS_DISEASE	NK-S1	5	2.66e-11	2.45e-09	0.863415	0.918763	2.1953	104
KEGG_OXIDATIVE_PHOSPHORYLATION	NK-S1	5	7.45e-11	4.57e-09	0.839089	0.889903	2.16962	110
KEGG_CARDIAC_MUSCLE_CONTRACTION	NK-S1	5	0.000217632	0.0100111	0.518848	0.849337	1.8762	47
KEGG_T_CELL_RECEPTOR_SIGNALING_PATHWAY	NK-S1	5	0.000582914	0.0214512	0.477271	-0.830022	-1.30938	87
KEGG_GLYCOLYSIS_GLUCONEOGENESIS	NK-S1	5	0.000851374	0.0261088	0.477271	0.903152	1.81546	36
KEGG_SPLICEOSOME	NK-S1	5	0.0011549	0.0303574	0.45506	0.587668	1.43715	109
KEGG_NATURAL_KILLER_CELL_MEDIATED_CYTOTOXICITY	NK-S1	5	0.00158236	0.0327613	0.45506	-0.813	-1.28326	95
KEGG_PROTEASOME	NK-S1	5	0.00160245	0.0327613	0.45506	0.868054	1.77466	38
KEGG_GLUTATHIONE_METABOLISM	NK-S1	5	0.00186327	0.0342841	0.45506	0.952157	1.81831	27
KEGG_TYROSINE_METABOLISM	NK-S1	5	0.00437941	0.0732555	0.407018	0.966897	1.70587	20
KEGG_B_CELL_RECEPTOR_SIGNALING_PATHWAY	NK-S1	5	0.00524038	0.0803525	0.407018	-0.826904	-1.27573	61
KEGG_MAPK_SIGNALING_PATHWAY	NK-S1	5	0.00681771	0.0964969	0.407018	-0.761999	-1.22897	178
KEGG_FC_EPSILON_RI_SIGNALING_PATHWAY	NK-S1	5	0.0105651	0.138855	0.38073	-0.817686	-1.25863	59
KEGG_AMINO_SUGAR_AND_NUCLEOTIDE_SUGAR_METABOLISM	NK-S1	5	0.0122537	0.150312	0.38073	-0.84858	-1.25312	38
KEGG_ASTHMA	NK-S1	5	0.0175645	0.201992	0.352488	0.961222	1.61964	15
KEGG_COMPLEMENT_AND_COAGULATION_CASCADES	NK-S1	5	0.0192668	0.208535	0.352488	-0.8773	-1.2469	26
KEGG_JAK_STAT_SIGNALING_PATHWAY	NK-S1	5	0.0218491	0.223347	0.352488	-0.786747	-1.23977	86
KEGG_VEGF_SIGNALING_PATHWAY	NK-S1	5	0.027027	0.256807	0.282013	-0.814924	-1.24336	54
KEGG_DRUG_METABOLISM_CYTOCHROME_P450	NK-S1	5	0.0279138	0.256807	0.352488	0.956198	1.62647	16
KEGG_PHENYLALANINE_METABOLISM	NK-S1	5	0.0303505	0.265928	0.352488	0.991493	1.50292	8
KEGG_METABOLISM_OF_XENOBIOTICS_BY_CYTOCHROME_P450	NK-S1	5	0.0322558	0.269776	0.321776	0.956203	1.57296	14
KEGG_CHRONIC_MYELOID_LEUKEMIA	NK-S1	5	0.0349435	0.27607	0.245042	-0.803295	-1.24326	63
KEGG_GLYCOSPHINGOLIPID_BIOSYNTHESIS_LACTO_AND_NEOLACTO_SERIES	NK-S1	5	0.0369515	0.27607	0.252961	-0.911698	-1.20982	15
KEGG_GLYCINE_SERINE_AND_THREONINE_METABOLISM	NK-S1	5	0.0375095	0.27607	0.321776	-0.908622	-1.21316	16
KEGG_ARACHIDONIC_ACID_METABOLISM	NK-S1	5	0.040568	0.287097	0.321776	0.772513	1.44363	23
KEGG_ERBB_SIGNALING_PATHWAY	NK-S1	5	0.0473251	0.31516	0.208955	-0.79043	-1.22547	64
KEGG_AXON_GUIDANCE	NK-S1	5	0.0479592	0.31516	0.206588	-0.774884	-1.21399	77

## Sheet: Table S8
Table S8. Differentially regulated pathways in PTCL-S1 cell line following BCV treatment
UPREGULATED IN BCV-TREATED CELLS (treated vs control)	SIZE	ES	NES	NOM p-val	FDR q-val	FWER p-val	RANK AT MAX	LEADING EDGE
HALLMARK_EPITHELIAL_MESENCHYMAL_TRANSITION	93	0.46	2.12	0	0.003	0.003	2064	tags=31%, list=13%, signal=36%
HALLMARK_KRAS_SIGNALING_DN	71	0.48	2.09	0	0.002	0.003	1164	tags=21%, list=7%, signal=23%
HALLMARK_P53_PATHWAY	171	0.4	2.05	0	0.001	0.004	1317	tags=18%, list=8%, signal=20%
HALLMARK_INFLAMMATORY_RESPONSE	107	0.4	1.87	0	0.006	0.026	1549	tags=21%, list=10%, signal=23%
HALLMARK_APOPTOSIS	126	0.38	1.84	0	0.006	0.033	1670	tags=22%, list=10%, signal=25%
HALLMARK_TNFA_SIGNALING_VIA_NFKB	138	0.36	1.76	0	0.01	0.065	1740	tags=22%, list=11%, signal=24%
HALLMARK_IL6_JAK_STAT3_SIGNALING	47	0.42	1.66	0.021	0.019	0.137	1725	tags=28%, list=11%, signal=31%
HALLMARK_COAGULATION	62	0.38	1.61	0.012	0.024	0.199	2066	tags=26%, list=13%, signal=30%
HALLMARK_INTERFERON_GAMMA_RESPONSE	157	0.31	1.56	0.006	0.032	0.274	2147	tags=22%, list=13%, signal=26%
HALLMARK_INTERFERON_ALPHA_RESPONSE	81	0.31	1.39	0.057	0.109	0.697	2134	tags=23%, list=13%, signal=27%
HALLMARK_APICAL_SURFACE	28	0.35	1.25	0.176	0.242	0.95	1174	tags=18%, list=7%, signal=19%
HALLMARK_MYOGENESIS	102	0.27	1.24	0.124	0.238	0.958	2066	tags=20%, list=13%, signal=22%
HALLMARK_BILE_ACID_METABOLISM	74	0.25	1.11	0.298	0.459	0.999	2139	tags=19%, list=13%, signal=22%
HALLMARK_COMPLEMENT	137	0.2	0.98	0.485	0.775	1	2295	tags=20%, list=14%, signal=24%
HALLMARK_HYPOXIA	136	0.18	0.91	0.667	0.928	1	1329	tags=10%, list=8%, signal=11%
HALLMARK_KRAS_SIGNALING_UP	97	0.2	0.9	0.609	0.888	1	2277	tags=23%, list=14%, signal=26%
HALLMARK_CHOLESTEROL_HOMEOSTASIS	64	0.2	0.87	0.674	0.918	1	1577	tags=16%, list=10%, signal=17%
HALLMARK_ALLOGRAFT_REJECTION	127	0.18	0.87	0.725	0.872	1	2071	tags=18%, list=13%, signal=21%
HALLMARK_APICAL_JUNCTION	121	0.17	0.82	0.842	0.944	1	2000	tags=15%, list=13%, signal=17%
HALLMARK_SPERMATOGENESIS	73	0.19	0.81	0.779	0.899	1	2017	tags=15%, list=13%, signal=17%
HALLMARK_HEME_METABOLISM	149	0.13	0.65	0.993	1	1	1593	tags=9%, list=10%, signal=10%
HALLMARK_UV_RESPONSE_DN	107	0.14	0.65	0.98	0.976	1	1329	tags=10%, list=8%, signal=11%
DOWNREGULATED IN BCV-TREATED CELLS (treated vs control)	SIZE	ES	NES	NOM p-val	FDR q-val	FWER p-val	RANK AT MAX	LEADING EDGE
HALLMARK_MYC_TARGETS_V2	57	-0.72	-3.13	0	0	0	3834	tags=93%, list=24%, signal=122%
HALLMARK_MYC_TARGETS_V1	200	-0.56	-3.04	0	0	0	5490	tags=82%, list=34%, signal=123%
HALLMARK_OXIDATIVE_PHOSPHORYLATION	198	-0.45	-2.43	0	0	0	5823	tags=67%, list=36%, signal=104%
HALLMARK_G2M_CHECKPOINT	194	-0.35	-1.89	0	0.002	0.009	5347	tags=53%, list=34%, signal=78%
HALLMARK_MTORC1_SIGNALING	192	-0.32	-1.73	0	0.011	0.048	4949	tags=51%, list=31%, signal=72%
HALLMARK_UNFOLDED_PROTEIN_RESPONSE	109	-0.32	-1.55	0.01	0.043	0.206	5104	tags=50%, list=32%, signal=72%
HALLMARK_REACTIVE_OXYGEN_SPECIES_PATHWAY	46	-0.38	-1.53	0.01	0.047	0.257	5547	tags=67%, list=35%, signal=103%
HALLMARK_PI3K_AKT_MTOR_SIGNALING	93	-0.31	-1.47	0.022	0.072	0.404	7645	tags=62%, list=48%, signal=119%
HALLMARK_DNA_REPAIR	144	-0.28	-1.45	0.008	0.075	0.453	6168	tags=53%, list=39%, signal=86%
HALLMARK_MITOTIC_SPINDLE	187	-0.26	-1.4	0.018	0.104	0.598	8295	tags=60%, list=52%, signal=124%
HALLMARK_GLYCOLYSIS	148	-0.27	-1.39	0.027	0.103	0.632	5927	tags=48%, list=37%, signal=76%
HALLMARK_ADIPOGENESIS	166	-0.26	-1.36	0.027	0.119	0.718	6108	tags=50%, list=38%, signal=80%
HALLMARK_NOTCH_SIGNALING	21	-0.39	-1.28	0.156	0.192	0.899	6960	tags=62%, list=44%, signal=110%
HALLMARK_TGF_BETA_SIGNALING	42	-0.31	-1.24	0.165	0.232	0.95	7577	tags=64%, list=47%, signal=122%
HALLMARK_WNT_BETA_CATENIN_SIGNALING	35	-0.32	-1.22	0.179	0.249	0.967	6918	tags=57%, list=43%, signal=101%
HALLMARK_FATTY_ACID_METABOLISM	123	-0.24	-1.21	0.131	0.253	0.973	5635	tags=42%, list=35%, signal=65%
HALLMARK_ANGIOGENESIS	16	-0.37	-1.14	0.295	0.357	0.996	4652	tags=44%, list=29%, signal=62%
HALLMARK_PROTEIN_SECRETION	91	-0.24	-1.11	0.251	0.387	0.998	9303	tags=67%, list=58%, signal=160%
HALLMARK_ESTROGEN_RESPONSE_EARLY	125	-0.22	-1.11	0.252	0.367	0.998	2307	tags=22%, list=14%, signal=26%
HALLMARK_E2F_TARGETS	200	-0.2	-1.09	0.249	0.39	0.998	5468	tags=44%, list=34%, signal=65%
HALLMARK_UV_RESPONSE_UP	125	-0.21	-1.07	0.29	0.419	0.999	3950	tags=32%, list=25%, signal=42%
HALLMARK_XENOBIOTIC_METABOLISM	117	-0.19	-0.95	0.56	0.685	1	3134	tags=24%, list=20%, signal=30%
HALLMARK_ANDROGEN_RESPONSE	82	-0.21	-0.95	0.553	0.656	1	9743	tags=73%, list=61%, signal=187%
HALLMARK_ESTROGEN_RESPONSE_LATE	121	-0.18	-0.91	0.672	0.738	1	4332	tags=31%, list=27%, signal=42%
HALLMARK_IL2_STAT5_SIGNALING	148	-0.17	-0.88	0.745	0.771	1	2910	tags=22%, list=18%, signal=27%
HALLMARK_HEDGEHOG_SIGNALING	21	-0.21	-0.7	0.846	0.991	1	2505	tags=19%, list=16%, signal=23%
HALLMARK_PEROXISOME	84	-0.14	-0.64	0.986	0.983	1	8835	tags=62%, list=55%, signal=138%
HALLMARK_IL2_STAT5_SIGNALING	139	-0.14	-0.71	0.915	1	1	2442	tags=19%, list=18%, signal=23%
HALLMARK_ESTROGEN_RESPONSE_LATE	113	-0.14	-0.69	0.922	1	1	9286	tags=74%, list=70%, signal=246%
HALLMARK_KRAS_SIGNALING_UP	91	-0.14	-0.68	0.928	0.993	1	3697	tags=25%, list=28%, signal=35%
HALLMARK_COMPLEMENT	130	-0.12	-0.63	0.971	0.993	1	7438	tags=50%, list=56%, signal=113%
HALLMARK_UV_RESPONSE_DN	102	-0.12	-0.6	0.975	0.972	1	7259	tags=44%, list=55%, signal=97%
UPREGULATED IN BCV-TREATED CELLS (0.1 µg/ml treated groups versus untreated)	SIZE	ES	NES	NOM p-val	FDR q-val	FWER p-val	RANK AT MAX	LEADING EDGE
HALLMARK_P53_PATHWAY	171	0.5	1.48	0	0.227	0.24	3588	tags=37%, list=22%, signal=47%
HALLMARK_KRAS_SIGNALING_DN	71	0.52	1.45	0.013	0.178	0.352	2218	tags=25%, list=14%, signal=29%
HALLMARK_APOPTOSIS	126	0.46	1.37	0.011	0.301	0.66	2525	tags=24%, list=16%, signal=28%
HALLMARK_EPITHELIAL_MESENCHYMAL_TRANSITION	93	0.48	1.36	0.019	0.26	0.717	1944	tags=27%, list=12%, signal=30%
HALLMARK_INFLAMMATORY_RESPONSE	107	0.47	1.36	0.019	0.216	0.731	3415	tags=31%, list=21%, signal=39%
HALLMARK_IL6_JAK_STAT3_SIGNALING	47	0.48	1.31	0.097	0.303	0.897	2318	tags=26%, list=15%, signal=30%
HALLMARK_BILE_ACID_METABOLISM	74	0.45	1.28	0.083	0.345	0.946	3498	tags=30%, list=22%, signal=38%
HALLMARK_INTERFERON_ALPHA_RESPONSE	81	0.44	1.27	0.095	0.347	0.966	3654	tags=31%, list=23%, signal=40%
HALLMARK_TNFA_SIGNALING_VIA_NFKB	138	0.43	1.26	0.047	0.347	0.981	1872	tags=20%, list=12%, signal=22%
HALLMARK_INTERFERON_GAMMA_RESPONSE	157	0.42	1.25	0.039	0.338	0.987	2424	tags=22%, list=15%, signal=26%
HALLMARK_E2F_TARGETS	200	0.42	1.25	0.023	0.321	0.99	3580	tags=28%, list=22%, signal=36%
DOWNREGULATED IN BCV-TREATED CELLS (0.1 µg/ml treated groups versus untreated)	SIZE	ES	NES	NOM p-val	FDR q-val	FWER p-val	RANK AT MAX	LEADING EDGE
HALLMARK_MYC_TARGETS_V2	57	-0.71	-2.96	0	0	0	4178	tags=91%, list=26%, signal=123%
HALLMARK_MYC_TARGETS_V1	200	-0.51	-2.5	0	0	0	4781	tags=71%, list=30%, signal=99%
HALLMARK_OXIDATIVE_PHOSPHORYLATION	198	-0.32	-2.08	0	0.004	0.001	5501	tags=60%, list=34%, signal=91%
HALLMARK_REACTIVE_OXYGEN_SPECIES_PATHWAY	46	-0.27	-1.17	0.22	0.35	0.181	4002	tags=54%, list=25%, signal=72%
HALLMARK_ANGIOGENESIS	16	-0.35	-1.07	0.318	0.53	0.301	2056	tags=44%, list=13%, signal=50%
HALLMARK_TGF_BETA_SIGNALING	42	-0.26	-1.06	0.304	0.479	0.319	1104	tags=19%, list=7%, signal=20%
HALLMARK_NOTCH_SIGNALING	21	-0.29	-1.01	0.467	0.542	0.4	3097	tags=29%, list=19%, signal=35%
HALLMARK_WNT_BETA_CATENIN_SIGNALING	35	-0.22	-0.82	0.775	0.937	0.652	2623	tags=31%, list=16%, signal=38%
HALLMARK_ANDROGEN_RESPONSE	82	-0.15	-0.71	0.905	0.939	0.698	1212	tags=10%, list=8%, signal=11%
UPREGULATED IN BCV-TREATED CELLS (1 µg/ml treated groups versus untreated)	SIZE	ES	NES	NOM p-val	FDR q-val	FWER p-val	RANK AT MAX	LEADING EDGE
HALLMARK_EPITHELIAL_MESENCHYMAL_TRANSITION	93	0.37	2.31	0	0	0	1083	tags=23%, list=7%, signal=24%
HALLMARK_KRAS_SIGNALING_DN	71	0.36	2.13	0	0	0	1393	tags=25%, list=9%, signal=28%
HALLMARK_P53_PATHWAY	171	0.3	2.09	0	0.002	0.001	1246	tags=19%, list=8%, signal=21%
HALLMARK_INFLAMMATORY_RESPONSE	107	0.27	1.78	0	0.019	0.015	1291	tags=20%, list=8%, signal=21%
HALLMARK_TNFA_SIGNALING_VIA_NFKB	138	0.26	1.73	0	0.019	0.021	1291	tags=20%, list=8%, signal=22%
HALLMARK_IL6_JAK_STAT3_SIGNALING	47	0.31	1.58	0.028	0.03	0.045	561	tags=15%, list=4%, signal=15%
HALLMARK_APOPTOSIS	126	0.22	1.43	0	0.073	0.122	1287	tags=18%, list=8%, signal=20%
HALLMARK_COAGULATION	62	0.25	1.39	0.061	0.079	0.154	1767	tags=31%, list=11%, signal=34%
HALLMARK_APICAL_SURFACE	28	0.29	1.32	0.115	0.119	0.247	808	tags=14%, list=5%, signal=15%
HALLMARK_INTERFERON_GAMMA_RESPONSE	157	0.19	1.31	0	0.116	0.262	1287	tags=15%, list=8%, signal=16%
HALLMARK_INTERFERON_ALPHA_RESPONSE	81	0.18	1.1	0.271	0.332	0.635	1287	tags=19%, list=8%, signal=20%
HALLMARK_MYOGENESIS	102	0.14	0.88	0.776	0.768	0.921	1140	tags=13%, list=7%, signal=14%
HALLMARK_BILE_ACID_METABOLISM	74	0.1	0.58	1	0.986	0.968	9887	tags=84%, list=62%, signal=219
DOWNREGULATED IN BCV-TREATED CELLS (1 µg/ml treated groups versus untreated)	SIZE	ES	NES	NOM p-val	FDR q-val	FWER p-val	RANK AT MAX	LEADING EDGE
HALLMARK_MYC_TARGETS_V2	57	-0.71	-2.96	0	0	0	3793	tags=91%, list=24%, signal=119%
HALLMARK_MYC_TARGETS_V1	200	-0.58	-2.89	0	0	0	4788	tags=81%, list=30%, signal=114%
HALLMARK_OXIDATIVE_PHOSPHORYLATION	198	-0.38	-1.92	0	0.001	0.002	7009	tags=71%, list=44%, signal=125%
HALLMARK_MTORC1_SIGNALING	192	-0.36	-1.82	0	0.002	0.009	5861	tags=56%, list=37%, signal=87%
HALLMARK_G2M_CHECKPOINT	194	-0.35	-1.76	0	0.002	0.016	6674	tags=61%, list=42%, signal=104%
HALLMARK_UNFOLDED_PROTEIN_RESPONSE	109	-0.33	-1.56	0.007	0.045	0.288	7579	tags=68%, list=48%, signal=128%
HALLMARK_WNT_BETA_CATENIN_SIGNALING	35	-0.4	-1.51	0.033	0.061	0.412	5783	tags=54%, list=36%, signal=85%
HALLMARK_DNA_REPAIR	144	-0.3	-1.47	0.007	0.085	0.576	7309	tags=59%, list=46%, signal=108%
HALLMARK_E2F_TARGETS	200	-0.29	-1.46	0.007	0.083	0.604	6646	tags=52%, list=42%, signal=88%
HALLMARK_REACTIVE_OXYGEN_SPECIES_PATHWAY	46	-0.36	-1.43	0.051	0.097	0.706	7082	tags=76%, list=44%, signal=136%
HALLMARK_PI3K_AKT_MTOR_SIGNALING	93	-0.29	-1.35	0.043	0.177	0.916	6504	tags=52%, list=41%, signal=87%
HALLMARK_MITOTIC_SPINDLE	187	-0.25	-1.24	0.104	0.412	0.998	8662	tags=63%, list=54%, signal=136%
HALLMARK_FATTY_ACID_METABOLISM	123	-0.26	-1.22	0.132	0.411	0.999	8336	tags=63%, list=52%, signal=130%
HALLMARK_ADIPOGENESIS	166	-0.24	-1.2	0.137	0.441	0.999	7248	tags=55%, list=45%, signal=100%
HALLMARK_PROTEIN_SECRETION	91	-0.26	-1.18	0.205	0.471	1	8527	tags=64%, list=53%, signal=136%
HALLMARK_GLYCOLYSIS	148	-0.23	-1.13	0.242	0.591	1	7511	tags=55%, list=47%, signal=104%
HALLMARK_TGF_BETA_SIGNALING	42	-0.28	-1.13	0.303	0.56	1	9860	tags=79%, list=62%, signal=205%
HALLMARK_KRAS_SIGNALING_UP	97	-0.24	-1.09	0.344	0.666	1	4449	tags=30%, list=28%, signal=41%
HALLMARK_NOTCH_SIGNALING	21	-0.31	-1.02	0.443	0.858	1	9565	tags=76%, list=60%, signal=190%
HALLMARK_UV_RESPONSE_UP	125	-0.21	-1	0.489	0.863	1	6612	tags=44%, list=41%, signal=75%
HALLMARK_HYPOXIA	136	-0.2	-0.96	0.583	0.971	1	7511	tags=49%, list=47%, signal=92%

## Sheet: Table S9
Table S9. NanoString pathway scores in EL4-C57BL/6 treatment groups
Group	Adaptive	Apoptosis	Basic Cell Functions	Cytokines & Receptors	Chemokines & Receptors	T-Cell Functions	NK Cell Functions	Pathogen Response	Inflammation	TLR	CD molecules	Interleukins	Dendritic Cell Functions	B-Cell Functions
Isotype	-0.97399	-1.57014	-1.13139	-1.98627	-0.304012	-0.503678	1.11664	-1.77935	-0.991748	0.0860208	-1.06948	-0.578734	0.167907	-2.05441
Isotype	-1.3836	-3.39984	-0.0816824	-1.50569	-0.709085	-2.73418	-3.19349	-0.362137	-0.114122	0.75765	-1.35595	-0.746316	-0.957028	-1.08207
Isotype	0.481671	0.909763	1.3048	1.87814	0.478814	0.574126	-0.652249	2.17034	1.46847	0.212926	0.910636	0.479769	-0.0138371	0.406888
Isotype	-3.79441	-0.211789	-1.64695	-3.79472	-3.95531	-4.81818	-2.9575	-0.877145	-4.13459	-1.65274	-5.28701	-3.45832	-2.00598	-2.49548
Isotype	-1.34819	-1.40812	-0.473018	-0.904257	-1.18805	-2.40309	-2.1322	-0.138578	-0.654893	-0.264819	-1.64512	-0.650877	-0.982286	-1.12183
Isotype	-0.65056	-2.36239	-0.0496657	-0.0695591	-0.519166	0.316582	-0.840363	0.351061	0.12296	-0.0205516	1.09312	0.885438	-0.00678664	2.27475
Isotype	-3.12197	-1.21242	-1.6415	-3.02301	-2.73938	-2.3211	-1.55455	-1.47467	-3.48524	-1.33644	-3.08317	-1.34762	-1.28502	-0.878349
Isotype	2.51528	-2.10885	1.22364	2.78357	1.79183	4.16594	1.36166	0.520526	2.77626	1.27108	5.6896	4.00324	1.98042	5.29303
Isotype	-0.592657	-1.30373	-0.504208	-0.333461	-0.00708757	-0.943272	-0.715607	0.362966	-0.173238	0.00671302	-1.33028	-0.0450169	-0.37652	-1.93244
Anti-PD1	1.55357	0.694152	0.99899	1.30429	1.60756	1.89269	2.40304	0.214973	2.01829	0.548295	1.87622	1.16357	1.16055	0.0939547
Anti-PD1	-3.71296	0.505667	-2.46367	-4.16593	-2.69009	-4.08866	-3.27435	-1.9151	-4.15985	-1.23407	-4.9107	-3.76511	-1.71786	-2.54415
Anti-PD1	-3.6609	-1.99422	-2.43305	-3.92109	-3.30218	-4.45543	-3.75139	-1.97742	-4.12525	-1.48995	-5.03396	-3.06287	-1.81705	-2.48181
Anti-PD1	-3.58836	-1.63995	-2.49472	-4.11051	-3.40505	-3.8697	-2.28351	-1.5481	-4.13368	-1.7346	-4.82985	-3.19249	-1.70981	-2.58198
Anti-PD1	-0.700251	-2.83623	-0.408307	-0.995988	0.352743	-2.08591	-2.25937	-1.18106	-0.275123	0.0823233	-1.76997	-1.17116	-0.293022	-1.42778
Anti-PD1	-1.39296	1.18809	-0.838778	-1.31123	-1.80176	-2.47306	-2.08416	0.65439	-1.57838	-1.47333	-3.21188	-2.12782	-1.09039	-1.37922
Anti-PD1	-1.21172	-0.711261	-0.850239	-1.74198	-1.4012	-1.282	-1.3106	-0.76936	-1.56117	0.186404	-1.04424	-0.611464	-0.0115924	0.394172
Anti-PD1	-0.535885	-0.0446304	-1.33045	-1.00651	-0.543252	-0.73714	0.679343	-1.0334	-1.07211	-0.554694	-0.70472	-1.07028	-0.161923	-0.944193
BCV	-0.905316	1.33898	-1.39437	-2.05942	-0.762547	-1.20327	1.66588	-1.04801	-1.91258	-0.749058	-1.51645	-1.68255	0.0156446	-2.2857
BCV	2.56263	1.06453	1.60732	2.75986	2.19789	2.96522	2.90437	1.30042	2.43725	1.25338	3.4372	1.94606	1.18564	1.08073
BCV	0.254239	3.74941	0.406806	1.2807	-0.078251	0.627676	0.990919	0.381645	-0.291095	-1.12652	0.661353	-0.142706	0.138674	1.00329
BCV	-2.59131	-0.459903	-1.5423	-3.12186	-2.45741	-3.30186	-2.30168	-1.28304	-3.2487	-1.05206	-3.94288	-2.42266	-1.98893	-2.30189
BCV	0.518902	-0.0178146	0.436267	0.885603	0.0952181	0.566895	0.369334	-0.0294168	0.282069	-0.460586	0.292546	0.202384	-0.178546	-0.258223
BCV	-0.330909	-0.479503	-0.568521	-0.666918	-0.453891	0.308848	0.241168	-0.392804	-0.756495	-0.164616	-0.0315039	0.304408	-0.0392538	0.947619
BCV	2.18964	-0.209461	1.8713	2.63343	1.96865	4.34566	2.94456	0.742429	2.63026	0.940747	4.70118	3.54178	1.40523	4.12587
BCV	-1.50763	-0.790913	-1.23636	-2.1145	-1.78416	-3.02371	-2.36962	-0.394223	-1.89311	-0.35736	-3.11397	-1.78947	-1.44175	-1.53473
BCV	0.318866	2.03762	0.561576	0.574332	-0.29392	-0.922929	-1.60858	0.272713	0.545141	-0.713567	-0.726055	-0.775162	-0.716078	-0.35912
BCV+Anti-PD1	-0.825205	0.27061	0.272885	-0.476804	-0.936361	-1.14915	-1.53669	0.605278	-0.788893	-0.475144	-1.25621	-0.8691	-0.989342	-0.137824
BCV+Anti-PD1	-1.09331	-0.816481	-0.555063	-1.70192	-1.18055	-2.10872	-1.5148	-0.705053	-1.87845	-0.261277	-2.24206	-1.44793	-0.982848	-1.32126
BCV+Anti-PD1	3.30118	5.23436	1.19556	2.66043	3.08731	2.68677	2.73606	1.86219	2.60358	1.17447	2.96499	0.557602	2.10277	0.647253
BCV+Anti-PD1	4.30494	0.662739	3.10453	4.93448	4.05089	5.98212	4.37145	1.72125	5.25618	2.28585	6.4019	4.31198	2.15916	2.81589
BCV+Anti-PD1	2.53398	3.18804	0.958556	2.22677	2.05768	1.79169	1.75066	1.50805	2.23152	0.594066	1.66273	0.590887	1.31044	0.631463
BCV+Anti-PD1	0.741768	-0.806938	0.476796	1.27244	1.4151	1.39413	0.692144	-0.45089	0.885475	0.0569453	1.12779	0.904345	0.22379	-0.206033
BCV+Anti-PD1	5.5231	0.274516	3.77119	6.32983	5.23792	7.54533	5.22335	2.68076	6.67213	2.79311	8.03799	5.82906	2.45622	3.25825
BCV+Anti-PD1	3.57483	0.965702	2.18475	4.13607	2.94919	4.8219	4.06397	1.66458	3.89251	1.52659	5.22205	3.28027	2.02564	3.00941
BCV+Anti-PD1	3.54749	2.30041	1.26929	3.35165	3.22191	4.43944	2.82616	0.346179	3.40662	1.3448	4.02615	2.95685	2.43376	3.34591
Group	TNF Superfamily	Leukocyte Functions	Innate	Humoral	Interferon	Senescence	Macrophage Functions	Transporter Functions	Antigen Processing	MHC	Cancer Progression	Complement Pathway	Adhesion	Cell Cycle
Isotype	-1.53893	-0.908652	0.930055	-0.620258	0.499828	-0.83213	0.139093	0.621609	1.79167	1.71946	-0.362497	1.62978	-0.434215	0.626117
Isotype	-0.946149	-0.237169	-0.323721	-0.220629	-1.16188	-0.177921	1.14033	1.61718	-0.83229	-1.41115	4.19757	2.18302	3.25339	0.84318
Isotype	1.26397	0.693506	1.38977	-0.222876	0.107089	1.63675	0.195057	1.51825	-0.944198	-0.63544	2.37603	0.0248314	1.61393	-0.271053
Isotype	-1.05709	-1.94219	-4.52409	-2.98327	-2.88481	-0.715496	-2.79709	-3.17593	-3.05895	-3.24292	-1.91527	-3.18815	-2.29228	-0.347526
Isotype	-0.715625	-0.340417	-0.679792	-1.04487	-1.50285	0.149906	0.147085	0.451556	-1.04718	-1.41405	1.90667	1.03629	1.39794	0.417721
Isotype	0.829255	0.436837	0.37851	0.443251	-0.0784988	0.302455	0.967932	1.38709	0.261782	-0.069264	3.06321	1.63531	3.16111	1.05305
Isotype	-0.939732	-2.14007	-3.06376	-1.44677	-1.27585	-1.46771	-1.69942	-2.30387	-1.32019	-1.51278	-1.28497	-1.0195	-0.891581	0.678985
Isotype	2.07887	2.84835	4.18261	2.77271	2.60496	0.408454	2.5074	3.86481	2.57342	2.43724	3.43829	3.09987	4.69037	0.904324
Isotype	-0.686474	-0.26112	-1.49794	-0.674077	-0.912538	-1.28402	-0.00420001	-0.808575	-0.14851	-0.575468	0.196793	-0.913714	-0.136468	1.56898
Anti-PD1	0.381291	0.436521	3.11091	1.09648	1.85872	0.653129	1.05833	1.70787	2.39384	2.56688	1.2373	1.85406	0.485497	-0.315681
Anti-PD1	-2.21626	-2.69724	-4.86337	-1.22449	-2.53772	-1.80873	-2.72688	-4.46529	-1.59058	-1.87997	-1.39647	-1.3892	-2.29108	-1.06693
Anti-PD1	-1.75685	-2.2274	-3.93462	-2.49543	-2.10841	-1.57649	-1.86765	-2.80699	-2.39568	-2.78504	-1.10739	-1.19143	-1.38807	0.330266
Anti-PD1	-1.44165	-2.02246	-4.58403	-2.50268	-2.50604	-1.46745	-2.22865	-3.53578	-2.32355	-2.4574	-2.19468	-2.9201	-2.64172	0.815936
Anti-PD1	-1.54527	-0.309704	0.025029	-0.189537	-0.509953	-0.594791	0.299929	0.0201756	0.265477	-0.28286	2.26694	1.55422	1.2797	1.09348
Anti-PD1	-0.189256	-0.622687	-2.48515	-1.37784	-1.8033	0.464159	-1.76511	-1.93262	-1.97665	-2.12625	-0.53083	-1.80159	-1.0785	-0.938176
Anti-PD1	-0.61601	-0.80774	-1.06391	-0.010217	-0.647729	0.0211991	-1.1695	-1.22225	-0.43879	-0.329082	-0.552276	0.273769	-0.0585953	-0.503141
Anti-PD1	-0.163893	-0.150202	-0.738072	-0.552565	-0.0630013	-0.312454	-0.447627	-0.188544	0.397479	0.444834	-1.01727	-0.675337	-0.424498	-0.0163628
BCV	-0.858575	-0.540025	-2.57703	-0.456764	-0.544512	-1.1027	-1.13458	-2.44617	-0.135565	0.389874	-2.84763	-2.03659	-2.6051	-1.17887
BCV	1.20619	1.10681	2.39282	1.53385	1.53056	0.442796	1.28998	1.88375	0.856083	1.44399	-0.559332	0.0165082	0.0686412	-0.466891
BCV	1.77697	-0.256839	-1.35165	-0.318301	-0.615792	1.39083	-1.02964	-0.637123	-2.28888	-1.59589	-1.59503	-1.95939	-1.24254	-1.6594
BCV	-1.56689	-1.77872	-3.88675	-2.03623	-2.15897	-1.43127	-1.51161	-2.77213	-2.65713	-2.87973	-2.20664	-1.46868	-1.83994	-0.099809
BCV	0.46983	0.161217	0.387755	-0.155499	0.188875	0.170819	0.549433	0.31171	0.10067	0.0104657	-0.339442	-0.166772	-0.124731	0.864043
BCV	-0.112199	-0.275205	-1.3428	-0.148961	0.0970267	-0.21894	-0.0713146	-0.413189	-0.295498	-0.185483	-0.873004	-0.589647	0.152087	0.426805
BCV	1.89264	2.03046	3.52147	2.35542	2.29176	0.7144	1.57768	2.23978	2.41999	2.59216	0.934998	1.34444	0.862677	1.06025
BCV	-0.81075	-0.854094	-3.04813	-2.29327	-1.26921	-0.748474	-0.972097	-1.6065	-2.02803	-2.34554	-1.46468	-1.9899	-0.743042	0.253394
BCV	0.059698	-0.477784	0.318437	-0.162629	-0.143352	1.03505	-0.231111	-0.0715557	-0.367592	-0.5723	1.306	1.19376	-0.192207	-1.49742
BCV+Anti-PD1	0.190472	-0.851719	-1.31151	-0.997607	-0.984101	0.495784	-0.493748	-0.518704	-1.85757	-2.14054	-0.318521	-1.0051	-0.493909	-0.0251929
BCV+Anti-PD1	-1.45102	-0.812214	-3.48351	-1.88507	-2.00524	-0.577956	-0.900118	-2.51495	-1.99158	-1.9648	-1.05405	-2.37429	-0.75116	0.490478
BCV+Anti-PD1	0.642799	1.37994	2.00211	2.53214	2.03224	1.05236	-0.566433	-0.167322	1.11297	1.72192	-2.64071	-0.199318	-2.69932	-3.77121
BCV+Anti-PD1	1.65495	2.51359	6.76842	2.38771	3.38538	1.27465	3.50666	4.32935	3.8413	4.11416	1.88096	2.51284	2.18262	1.16175
BCV+Anti-PD1	0.654132	1.10679	1.44459	1.46907	0.746786	0.923309	-0.170626	0.183749	0.488105	0.918254	-1.05779	0.0193661	-1.03028	-2.39634
BCV+Anti-PD1	0.00809594	0.307715	0.496292	0.611838	0.0864868	-0.327059	0.904842	0.0430208	1.23229	1.06814	0.0575139	0.100923	0.154696	1.43354
BCV+Anti-PD1	1.82565	3.77717	8.0735	3.43064	3.86171	1.7863	4.27728	6.24773	4.43565	4.79556	2.85745	3.56952	3.25982	1.19257
BCV+Anti-PD1	2.05812	2.22034	4.78334	2.39748	2.5483	1.45146	1.96735	3.37154	2.43081	2.86813	0.360668	1.46653	0.968375	0.490509
BCV+Anti-PD1	1.6197	1.49439	4.55422	2.98926	3.87405	0.269787	1.259	1.78832	3.09689	3.3149	-0.761886	1.37368	-0.171624	-1.15137

## Sheet: Table S10
Table S10. NanoString cell-type scores in EL4-C57BL/6 treatment groups
Group	Th1 cells	Cytotoxic cells	DC	NK CD56dim cells	Neutrophils	T-cells	Exhausted CD8	Macrophages	CD45
Isotype	3.59299	6.2988	7.29026	6.44644	6.9733	10.5433	5.05198	7.18619	11.0954
Isotype	2.98258	3.9915	7.72052	6.42169	6.16788	10.469	4.5718	7.55329	11.3384
Isotype	4.22875	5.40333	7.49588	4.99927	6.20657	11.3579	5.45596	7.06246	11.9466
Isotype	3.83469	4.43096	7.18273	5.08845	5.47619	11.0941	4.33041	5.83556	11.533
Isotype	3.43006	4.73846	7.62122	5.72552	6.17668	10.9179	4.564	7.06832	11.5362
Isotype	4.37254	5.38295	7.55808	6.74758	5.91759	10.6571	4.73862	7.24186	11.4941
Isotype	3.78978	5.52326	7.22975	6.17445	5.64206	10.7815	4.82667	6.32879	11.2086
Isotype	4.45745	5.90872	7.80169	7.61273	6.84215	10.8914	5.57796	6.95147	11.4929
Isotype	3.74027	5.80895	7.9265	6.41269	6.08308	10.4526	5.21591	7.13991	11.2241
Anti-PD1	3.15447	6.98151	7.93531	6.21748	6.89448	11.1917	5.46825	6.96546	11.54
Anti-PD1	2.89183	4.97019	7.92456	6.00731	5.55354	11.1373	4.37472	6.37183	11.4636
Anti-PD1	3.67437	4.16773	7.08451	6.0452	5.91273	10.7894	4.28471	6.01975	11.4523
Anti-PD1	3.54368	4.81119	7.09319	5.57427	5.99131	10.7856	4.66032	6.36106	11.4123
Anti-PD1	3.49008	5.05369	8.01391	6.32658	6.38576	10.4779	4.13617	7.37358	11.2766
Anti-PD1	3.73838	5.05338	7.7425	5.16464	5.97928	11.3629	4.67645	6.04331	11.7843
Anti-PD1	3.36234	5.58021	7.52405	5.63535	5.84201	11.1564	4.94952	6.16723	11.1878
Anti-PD1	3.8609	6.61593	7.49391	6.20882	6.71204	11.0119	5.50863	6.50954	11.2741
BCV	4.26172	6.86859	8.28776	6.15481	6.18511	11.2342	5.73882	6.56878	11.1652
BCV	5.00934	7.48209	8.11803	6.39401	7.05032	11.1083	5.8858	7.15773	11.4234
BCV	5.14237	6.49087	7.63369	5.4643	5.71978	11.8704	5.39626	6.76752	12.0073
BCV	4.14229	5.12136	7.5234	6.02143	5.98001	10.9509	4.46127	6.89321	11.2388
BCV	3.71758	6.15782	7.44945	6.48134	6.50755	10.937	5.14466	6.9671	11.5255
BCV	4.08455	6.3633	7.53441	6.6024	6.27971	10.969	5.01988	6.44659	11.5169
BCV	2.7531	7.3021	7.97578	7.21253	6.53125	11.0337	6.06535	7.2721	11.5268
BCV	4.10675	4.91194	6.97297	5.60925	6.18049	10.9041	4.18275	6.44766	11.3162
BCV	4.13925	5.57152	7.82921	6.46118	6.36692	11.4582	5.30022	7.02417	11.4177
BCV+Anti-PD1	4.02526	5.1532	7.42024	6.4143	6.09098	11.2511	4.3513	6.69355	11.728
BCV+Anti-PD1	4.144	5.32627	7.59745	6.62943	6.08728	10.6818	4.88672	6.97096	11.083
BCV+Anti-PD1	3.86896	7.55361	8.55857	6.45392	6.89007	11.71	5.72123	6.69515	11.6437
BCV+Anti-PD1	4.60365	7.9233	8.16206	7.02733	7.68621	10.9732	6.03378	7.53015	11.8463
BCV+Anti-PD1	3.81737	6.94216	8.30278	6.0072	6.82634	11.5359	5.53495	6.55593	11.7019
BCV+Anti-PD1	4.2751	6.58969	8.36065	6.94554	6.69757	10.6365	5.26806	7.81214	11.528
BCV+Anti-PD1	5.22839	8.38949	8.4023	7.02485	7.7965	11.1566	6.5321	7.72826	11.747
BCV+Anti-PD1	4.87903	7.73507	8.00142	7.01148	7.50725	11.2386	5.8373	7.3597	11.6614
BCV+Anti-PD1	3.77564	7.02833	8.2922	7.09757	7.06561	11.3563	5.44457	6.05464	11.5103

[truncated: 4 more sheets: Table S11, Table S12, Table S13, Table S14]
